# Supplementary material for: Mithramycin delivery systems to develop effective therapies in sarcomas
Source: J Nanobiotechnology. 2021 Sep 6;19:267. doi: 10.1186/s12951-021-01008-x (PMC8419920; doi:10.1186/s12951-021-01008-x)
Supplement: Supplementary file 5 — Additional file 5: Table S1. RNA-seq analysis showing genes up- and down-regulated in cells treated with free MTM vs control. [file 12951_2021_1008_MOESM5_ESM.xlsx]

## Sheet: downregulated pathways
RNA-SEq Analysis - MTM-NP_vs_control
pathway	pval	padj	log2Err	ES	NES	totalGEnECount	diffGEnECount	diffGEnEList
KEGG_ECM_RECEPTOR_INTERACTION	1e-10	4.275e-09		-0.819621	-2.31705	81	33	COL5A1,THBS2,COL4A2,SDC1,ITGA2,COL6A3,COL4A1,LAMC1,ITGA5,COL1A1,COL1A2,COL6A1,HSPG2,ITGA3,COL5A3,COL6A2,ITGA11,LAMA5,ITGA6,TNC,COL5A2,ITGB1,FN1,AGRN,THBS1,SDC2,ITGB3,DAG1,ITGA4,COL3A1,LAMB1,ITGB5,LAMA1
KEGG_FOCAL_ADHESION	1e-10	4.275e-09		-0.748211	-2.27859	194	86	COL5A1,THBS2,COL4A2,PRKCA,ITGA2,COL6A3,COL4A1,LAMC1,ITGA5,COL1A1,COL1A2,COL6A1,VEGFA,ACTN1,DOCK1,ITGA3,COL5A3,COL6A2,CAPN2,PIP5K1C,VAV2,VCL,ITGA11,LAMA5,FLNB,ITGA6,ARHGAP35,TNC,EGFR,CCND1,COL5A2,PTK2,PIK3CB,ACTN4,ITGB1,FN1,MYLK,FLNA,RAPGEF1,GSK3B,PARVB,PARVA,TLN2,ACTB,PDGFRB,THBS1,FLT1,PAK4,ITGB3,MAP2K1,CAV1,BRAF,AKT3,ACTG1,ITGA4,COL3A1,GRB2,FYN,DIAPH1,PIK3R2,LAMB1,AKT2,TLN1,ITGB5,LAMA1,PDGFC,ROC…
KEGG_O_GLYCAN_BIOSYNTHESIS	0.000178027	0.00126844	0.518848	-0.74116	-1.83458	28	12	GALNT2,GALNT10,ST3GAL1,C1GALT1C1,B4GALT5,GALNT14,GALNT6,ST3GAL2,GCNT4,GALNT3,GALNT7,GALNT11
KEGG_PRION_DISEASES	0.00140256	0.00584969	0.45506	-0.732733	-1.79735	27	9	HSPA5,LAMC1,IL1B,PRNP,IL6,EGR1,MAP2K1,FYN,PRKX
KEGG_GLYCOSAMINOGLYCAN_BIOSYNTHESIS_CHONDROITIN_SULFATE	0.00288542	0.010498	0.431708	-0.732013	-1.71026	21	11	XYLT1,CHST11,CHSY3,UST,CHSY1,CHPF2,XYLT2,CHPF,CSGALNACT1,DSE,CHST3
KEGG_GLYCOSAMINOGLYCAN_BIOSYNTHESIS_HEPARAN_SULFATE	0.00420831	0.0138389	0.407018	-0.719894	-1.69645	22	10	XYLT1,EXT1,NDST1,EXT2,EXTL3,XYLT2,HS3ST3A1,HS2ST1,EXTL2,HS3ST1
KEGG_AXON_GUIDANCE	1e-10	4.275e-09		-0.705342	-2.07715	122	54	EPHB2,SEMA7A,SEMA5A,PLXNA1,DPYSL2,NRP1,RGS3,PTK2,ITGB1,NFATC2,NTN4,ABL1,UNC5B,GSK3B,SRGAP1,ROBO1,SRGAP2,ABLIM3,EFNB2,LIMK1,PAK4,NFATC3,PPP3CA,SLIT3,EPHA2,CXCL12,ROBO2,FYN,SLIT2,NFAT5,PLXNA2,ROCK1,ARHGEF12,SEMA3A,GNAI3,RASA1,NCK2,GNAI2,NTNG1,EPHB4,ROCK2,EPHB1,PLXNB2,CHP1,EFNA5,CDC42,NCK1,RAC3,PAK2,RHOA,SEMA4B,PPP3CC,DCC,NFATC1
KEGG_ADHERENS_JUNCTION	8.24e-07	2.01292e-05	0.659444	-0.69494	-1.93316	73	36	ACTN1,TGFBR2,VCL,PARD3,SNAI2,PTPN1,EGFR,CTNNA1,PTPRM,PTPRF,ACTN4,PTPRJ,ACTB,SMAD3,WASF2,FARP2,LMO7,CREBBP,ACTG1,TCF7L2,YES1,FYN,TCF7L1,CTNND1,WASF3,ERBB2,NECTIN1,FGFR1,FER,NECTIN3,BAIAP2,IQGAP1,CDC42,NECTIN2,RAC3,RHOA
KEGG_ARRHYTHMOGENIC_RIGHT_VENTRICULAR_CARDIOMYOPATHY_ARVC	2.91865e-06	4.99088e-05	0.627257	-0.688664	-1.9013	68	24	ITGA2,ITGA5,ACTN1,ITGA3,ITGA11,ITGA6,GJA1,CTNNA1,ACTN4,ITGB1,ACTB,ITGB3,ATP2A2,DAG1,ACTG1,ITGA4,TCF7L2,LMNA,CACNA2D1,SLC8A1,TCF7L1,ITGB5,ITGA1,CACNG8
KEGG_STARCH_AND_SUCROSE_METABOLISM	0.00347866	0.011897	0.431708	-0.675829	-1.68139	31	11	PYGB,HK2,HK1,GBE1,PGM1,UGP2,AGL,UXS1,GYS1,PGM2L1,UGDH
KEGG_HYPERTROPHIC_CARDIOMYOPATHY_HCM	8.7619e-06	0.000115253	0.593325	-0.667978	-1.85815	73	22	ITGA2,ITGA5,ITGA3,ITGA11,TPM4,TGFB2,ITGA6,IL6,ITGB1,ACTB,ITGB3,ATP2A2,DAG1,ACTG1,ITGA4,LMNA,CACNA2D1,SLC8A1,ITGB5,ITGA1,TGFB1,CACNG8
KEGG_DILATED_CARDIOMYOPATHY	4.08752e-06	5.82472e-05	0.610527	-0.666382	-1.876	79	35	ITGA2,ITGA5,ITGA3,ITGA11,TPM4,TGFB2,ITGA6,ITGB1,ADCY9,ACTB,ITGB3,ATP2A2,DAG1,ACTG1,ITGA4,LMNA,CACNA2D1,ADCY6,SLC8A1,ITGB5,PRKX,ITGA1,TGFB1,CACNG8,ITGA10,PRKACB,TPM1,CACNA1C,LAMA2,CACNG7,PRKACA,TTN,ADCY7,ADCY3,CACNA1D
KEGG_REGULATION_OF_ACTIN_CYTOSKELETON	1e-10	4.275e-09		-0.654825	-1.99179	193	81	ITGA2,ITGA5,ACTN1,MYH9,DOCK1,ITGA3,PIP5K1C,VAV2,VCL,ITGA11,DIAPH3,DIAPH2,GNA12,ITGA6,ARHGAP35,EGFR,PTK2,PIK3CB,ACTN4,ITGB1,FN1,MYLK,SSH1,TIAM1,CYFIP1,ACTB,PDGFRB,LIMK1,PAK4,WASF2,ITGB3,MAP2K1,BDKRB2,BRAF,ACTG1,MSN,ITGA4,DIAPH1,PIK3R2,ITGB5,GSN,PDGFC,ROCK1,PDGFA,ARPC2,ARHGEF12,TIAM2,ITGA1,ARHGEF6,GNG12,MYH10,PIP4K2A,SOS2,PXN,FGFR1,ARHGEF1,ROCK2,PIKFYVE,RDX,ARPC4,VAV3,ITGA10,ARHGEF7,ARPC5,BAIAP2,MY…
KEGG_FC_GAMMA_R_MEDIATED_PHAGOCYTOSIS	2.51319e-05	0.000268597	0.57561	-0.641298	-1.82092	87	42	MYO10,PRKCA,ASAP2,DNM2,PIP5K1C,VAV2,ASAP1,PIK3CB,PRKCE,LIMK1,WASF2,MAP2K1,AKT3,PIK3R2,AKT2,GSN,ARPC2,WASF3,DNM1,PIKFYVE,VASP,DNM3,ARPC4,VAV3,MARCKS,ARPC5,SPHK1,AKT1,CDC42,FCGR2A,ARPC1A,PIK3R3,GAB2,PLA2G4A,AMPH,PLA2G6,CRK,PLPP3,ARPC3,MAPK1,PIP4K2B,CFL2
KEGG_N_GLYCAN_BIOSYNTHESIS	0.00363769	0.012197	0.431708	-0.637489	-1.67791	46	21	FUT8,MGAT5,RPN1,B4GALT1,MAN2A1,MOGS,MAN1B1,ST6GAL1,MAN1A1,RPN2,MAN1A2,B4GALT2,ALG12,ALG9,B4GALT3,DPM1,DDOST,ALG8,ALG2,STT3A,ALG13
KEGG_COMPLEMENT_AND_COAGULATION_CASCADES	0.000874944	0.00397539	0.477271	-0.637266	-1.69374	54	8	SERPINE1,THBD,PLAU,PLAT,TFPI,PLAUR,CD59,BDKRB2
KEGG_LEUKOCYTE_TRANSENDOTHELIAL_MIGRATION	1.56947e-06	3.35474e-05	0.643552	-0.636679	-1.85031	107	35	PRKCA,ACTN1,VAV2,VCL,ARHGAP35,CTNNA1,PTK2,PIK3CB,ACTN4,ITGB1,MMP2,ACTB,PTPN11,CXCL12,ACTG1,MSN,ITGA4,PIK3R2,CTNND1,MAPK14,ROCK1,RAP1A,GNAI3,GNAI2,PXN,ROCK2,CD99,VASP,VAV3,MYL9,CDC42,VCAM1,CLDN14,PIK3R3,RHOA
KEGG_MTOR_SIGNALING_PATHWAY	0.00173527	0.00706503	0.45506	-0.62983	-1.66371	48	21	RPTOR,VEGFA,RPS6KA2,PIK3CB,DDIT4,BRAF,EIF4EBP1,MTOR,AKT3,PIK3R2,AKT2,PDPK1,CAB39,AKT1,RPS6KA3,ULK1,EIF4E2,PIK3R3,HIF1A,VEGFC,EIF4B
KEGG_LONG_TERM_DEPRESSION	0.000679741	0.00332102	0.477271	-0.625092	-1.69648	61	16	PRKCA,ITPR3,GNAQ,GNA12,PRKG1,PLCB1,GNA11,CACNA1A,MAP2K1,BRAF,ITPR1,ITPR2,PLCB4,GNAI3,GNAO1,GNAI2
KEGG_VEGF_SIGNALING_PATHWAY	0.000200823	0.00137363	0.518848	-0.624843	-1.7251	68	26	PRKCA,VEGFA,PTK2,PIK3CB,NFATC2,NFATC3,PPP3CA,MAP2K1,AKT3,PIK3R2,AKT2,NFAT5,PTGS2,MAPK14,MAPKAPK2,PXN,SPHK1,AKT1,CHP1,CDC42,MAP2K2,PIK3R3,RAC3,PPP3CC,NFATC1,PLA2G4A
KEGG_ENDOMETRIAL_CANCER	0.0024742	0.00940197	0.431708	-0.624367	-1.65105	51	25	EGFR,CTNNA1,CCND1,PIK3CB,GSK3B,MAP2K1,BRAF,AKT3,TCF7L2,GRB2,PIK3R2,TCF7L1,AKT2,PDPK1,ERBB2,SOS2,MYC,AKT1,MAP2K2,MLH1,PIK3R3,SOS1,FOXO3,AXIN1,MAPK1
KEGG_ERBB_SIGNALING_PATHWAY	5.56164e-05	0.000500547	0.557332	-0.624255	-1.77164	84	32	PRKCA,EGFR,PTK2,PIK3CB,ABL1,GSK3B,PAK4,MAP2K1,CAMK2D,BRAF,EIF4EBP1,HBEGF,MTOR,AKT3,GRB2,PIK3R2,AKT2,CAMK2G,NCK2,ERBB2,SOS2,MAP2K4,JUN,MYC,AKT1,CBL,MAP2K2,CBLB,GAB1,PIK3R3,NCK1,PAK2
KEGG_LONG_TERM_POTENTIATION	0.000725034	0.00344391	0.477271	-0.622164	-1.67965	60	25	PRKCA,ITPR3,RPS6KA2,GNAQ,PLCB1,PPP3CA,MAP2K1,CAMK2D,BRAF,CREBBP,ITPR1,ITPR2,PLCB4,CAMK2G,PRKX,RAP1A,ATF4,GRIN2D,PRKACB,CHP1,RPS6KA3,CACNA1C,MAP2K2,PPP1CB,PPP3CC
KEGG_FC_EPSILON_RI_SIGNALING_PATHWAY	0.000223292	0.00146857	0.518848	-0.622009	-1.71727	68	27	PRKCA,VAV2,PIK3CB,PRKCE,MAP2K1,AKT3,GRB2,FYN,PIK3R2,MAP2K6,AKT2,MAPK14,PDPK1,SOS2,VAV3,MAP2K4,AKT1,MAP2K2,PIK3R3,RAC3,GAB2,PLA2G4A,PLA2G6,SOS1,MAP2K3,PLA2G5,MAPK1
KEGG_HEMATOPOIETIC_CELL_LINEAGE	0.000369758	0.0019759	0.498493	-0.619981	-1.70864	66	15	ITGA2,ITGA5,IL1B,ITGA3,ITGA6,IL6,CSF3,IL1R1,ITGB3,CD59,ITGA4,ANPEP,ITGA1,CSF1,IL4R
KEGG_RENAL_CELL_CARCINOMA	0.000564978	0.00284151	0.477271	-0.619782	-1.71063	67	30	VEGFA,TGFB2,EPAS1,SLC2A1,PIK3CB,RAPGEF1,PTPN11,PAK4,MAP2K1,BRAF,CREBBP,AKT3,GRB2,PIK3R2,AKT2,RAP1A,CUL2,TGFB1,SOS2,JUN,AKT1,CDC42,MAP2K2,GAB1,PIK3R3,PAK2,HIF1A,VEGFC,SOS1,CRK
KEGG_SMALL_CELL_LUNG_CANCER	9.41878e-05	0.000766958	0.538434	-0.617312	-1.74949	83	33	COL4A2,ITGA2,COL4A1,LAMC1,ITGA3,RXRA,LAMA5,ITGA6,CCND1,PTK2,PIK3CB,ITGB1,FN1,RARB,BCL2L1,CDK6,TRAF3,AKT3,PIK3R2,APAF1,LAMB1,AKT2,LAMA1,PTGS2,LAMA4,LAMA3,MAX,PIAS1,RB1,LAMB3,XIAP,MYC,AKT1
KEGG_GNRH_SIGNALING_PATHWAY	6.36191e-05	0.000543943	0.538434	-0.613159	-1.74803	88	41	PRKCA,MMP14,ITPR3,GNAQ,EGFR,MMP2,ADCY9,PLCB1,GNA11,MAP2K1,CAMK2D,HBEGF,ITPR1,GRB2,ADCY6,ITPR2,MAP2K6,PLCB4,CAMK2G,MAPK14,PRKX,SOS2,ATF4,MAP2K4,JUN,PRKACB,CDC42,CACNA1C,MAP2K2,MAP3K3,PLA2G4A,PRKACA,ADCY7,PLA2G6,MAP3K4,SOS1,ADCY3,MAP2K3,CACNA1D,PLA2G5,MAPK1
KEGG_NON_SMALL_CELL_LUNG_CANCER	0.00295664	0.010533	0.431708	-0.611864	-1.62521	52	20	PRKCA,RXRA,EGFR,CCND1,PIK3CB,RARB,MAP2K1,CDK6,BRAF,AKT3,GRB2,PIK3R2,AKT2,PDPK1,ERBB2,SOS2,RB1,AKT1,MAP2K2,PIK3R3
KEGG_TIGHT_JUNCTION	1.14114e-05	0.000139382	0.593325	-0.603392	-1.76999	118	34	PRKCA,EXOC4,ACTN1,MYH9,PARD3,CTNNA1,MAGI1,ACTN4,ASH1L,CASK,ACTB,PRKCE,CTTN,EPB41,AMOTL1,AKT3,ACTG1,MAP3K20,YES1,MAGI2,AKT2,PPP2R2D,EPB41L2,GNAI3,MYH10,GNAI2,MPP5,SYMPK,MYL9,AKT1,CDC42,MPDZ,CLDN14,RHOA
KEGG_VASCULAR_SMOOTH_MUSCLE_CONTRACTION	4.91941e-05	0.000467344	0.557332	-0.602494	-1.74554	102	46	PRKCA,ITPR3,GNAQ,GNA12,CALD1,MYLK,PRKG1,ADCY9,ADORA2B,PLCB1,GNA11,PRKCE,KCNMA1,MAP2K1,ACTA2,BRAF,EDNRA,ITPR1,ADCY6,ITPR2,PLCB4,ROCK1,PRKX,ARHGEF11,ACTG2,ARHGEF12,ARHGEF1,ROCK2,GUCY1A2,MYL9,PRKACB,CACNA1C,MAP2K2,PPP1CB,MYLK2,RHOA,MRVI1,PLA2G4A,PRKACA,ADCY7,PLA2G6,ADCY3,CACNA1D,PLA2G5,MAPK1,MYLK3
KEGG_GAP_JUNCTION	0.000297166	0.00169385	0.498493	-0.598738	-1.69685	83	26	PRKCA,ITPR3,GNAQ,EGFR,GJA1,PRKG1,ADCY9,TUBB,PLCB1,PDGFRB,GNA11,MAP2K1,TUBA1A,ITPR1,GRB2,ADCY6,ITPR2,PLCB4,PDGFC,LPAR1,PRKX,PDGFA,MAP2K5,GNAI3,GNAI2,SOS2
KEGG_T_CELL_RECEPTOR_SIGNALING_PATHWAY	0.000167085	0.00124224	0.518848	-0.58985	-1.70212	97	40	VAV2,DLG1,PIK3CB,NFATC2,GSK3B,PAK4,NFATC3,PPP3CA,MAP2K1,MAP3K14,AKT3,GRB2,FYN,PIK3R2,AKT2,NFAT5,MAPK14,PDPK1,NCK2,SOS2,VAV3,JUN,AKT1,CHP1,CBL,CDC42,MAP2K2,CBLB,PIK3R3,NCK1,PAK2,RHOA,PPP3CC,NFATC1,FOS,IKBKG,SOS1,MAPK1,BCL10,MAP3K7
KEGG_B_CELL_RECEPTOR_SIGNALING_PATHWAY	0.00190515	0.00740412	0.45506	-0.585934	-1.61565	69	29	VAV2,PIK3CB,NFATC2,GSK3B,NFATC3,PPP3CA,MAP2K1,AKT3,GRB2,PIK3R2,AKT2,NFAT5,SOS2,CD81,VAV3,JUN,AKT1,CHP1,MAP2K2,PIK3R3,RAC3,PPP3CC,NFATC1,FOS,CD22,IKBKG,SOS1,MAPK1,BCL10
KEGG_WNT_SIGNALING_PATHWAY	1.52201e-05	0.000173509	0.593325	-0.580966	-1.72381	133	49	PRKCA,SFRP1,CTBP2,WNT5A,FZD8,DAAM2,CCND1,LRP5,NFATC2,PRICKLE2,PPP2R5E,GSK3B,PLCB1,SMAD3,WNT5B,FBXW11,TBL1X,NFATC3,PPP3CA,CAMK2D,CREBBP,CTBP1,TCF7L2,BTRC,PLCB4,TCF7L1,CAMK2G,FZD6,NFAT5,CUL1,ROCK1,PRKX,ROCK2,PPP2R5C,CSNK1A1,CTNNBIP1,FZD4,JUN,PRKACB,MYC,PPARD,CHP1,SENP2,DVL1,FZD1,DKK2,RAC3,RHOA,PPP3CC
KEGG_PANCREATIC_CANCER	0.00260968	0.00970119	0.431708	-0.579604	-1.59819	69	28	VEGFA,TGFBR2,TGFB2,EGFR,CCND1,PIK3CB,SMAD3,BCL2L1,MAP2K1,CDK6,BRAF,JAK1,AKT3,PIK3R2,AKT2,ARHGEF6,TGFB1,ERBB2,RB1,AKT1,RAD51,CDC42,PIK3R3,RALB,RAC3,VEGFC,STAT1,IKBKG
KEGG_TGF_BETA_SIGNALING_PATHWAY	0.00137993	0.00584969	0.45506	-0.578162	-1.62764	79	26	THBS2,LTBP1,TGFBR2,INHBA,BMPR2,TGFB2,BMPR1A,SMURF2,SMAD3,ZFYVE9,ID3,THBS1,CREBBP,SMURF1,ACVR1,CUL1,ROCK1,TGFB1,ROCK2,RBL1,MYC,TFDP1,SP1,RHOA,CDKN2B,SMAD1
KEGG_ENDOCYTOSIS	2.79133e-06	4.99088e-05	0.627257	-0.57786	-1.74603	172	67	GRK5,SH3KBP1,ASAP2,DNM2,PIP5K1C,LDLR,ASAP1,PARD3,AGAP1,AP2A2,EGFR,PSD3,DAB2,SMURF2,ITCH,NEDD4L,EHD4,AP2A1,AP2B1,EPN2,RAB31,SH3GL1,FLT1,ARAP1,MVB12B,SMAP1,ACAP2,ARFGAP3,HGS,CHMP1B,ARRB1,SMURF1,ARFGAP1,RAB11FIP3,RUFY1,STAM,DNM1,PIKFYVE,EHD2,RABEP1,EEA1,IQSEC1,DNM3,EHD3,PSD4,CLTC,CLTCL1,CBL,ARAP2,CDC42,ACAP3,CBLB,WWP1,EPS15,SMAP2,VPS37B,IL2RB,IGF1R,HSPA8,GRK3,CHMP6,RAB11FIP5,GIT2,HSPA1L,VPS45,PIP4K2…
KEGG_MELANOGENESIS	0.000977832	0.00428742	0.45506	-0.576246	-1.63539	84	28	PRKCA,GNAQ,WNT5A,FZD8,CREB3L1,GSK3B,ADCY9,PLCB1,WNT5B,MAP2K1,CAMK2D,CREBBP,TCF7L2,ADCY6,PLCB4,TCF7L1,CAMK2G,FZD6,CREB3L2,PRKX,GNAI3,GNAO1,GNAI2,FZD4,PRKACB,DVL1,FZD1,MAP2K2
KEGG_CHEMOKINE_SIGNALING_PATHWAY	3.09711e-05	0.000311533	0.557332	-0.566601	-1.70184	153	54	GRK5,CXCL8,VAV2,PARD3,CXCL2,CXCL1,PREX1,PTK2,PIK3CB,CXCL3,GNB1,GSK3B,TIAM1,ADCY9,PLCB1,MAP2K1,BRAF,CXCL12,AKT3,GRB2,ADCY6,PIK3R2,PLCB4,AKT2,GNG2,ARRB1,CCL2,ROCK1,PRKX,RAP1A,TIAM2,GNAI3,GNG12,GNAI2,SOS2,PXN,ROCK2,VAV3,PRKACB,AKT1,CDC42,CCL20,PIK3R3,RHOA,PRKACA,GNB4,STAT1,IKBKG,ADCY7,GRK3,SOS1,ADCY3,CRK,FOXO3
KEGG_INSULIN_SIGNALING_PATHWAY	0.000253544	0.00154843	0.498493	-0.564041	-1.65915	121	41	RPTOR,PYGB,HK2,PTPN1,PRKAR1B,PTPRF,PIK3CB,FASN,ACACA,RAPGEF1,GSK3B,HK1,PHKB,PRKAR2A,MAP2K1,BRAF,EIF4EBP1,MTOR,AKT3,PDE3A,GRB2,PPP1R3B,PIK3R2,AKT2,SOCS3,PRKX,PDPK1,PPP1R3C,RHOQ,SOS2,GYS1,PRKACB,AKT1,CBL,MAP2K2,PPP1CB,CBLB,SREBF1,EIF4E2,PIK3R3,PHKA2
KEGG_PATHWAYS_IN_CANCER	6.18797e-09	2.11629e-07	0.761461	-0.561812	-1.74469	302	111	COL4A2,PRKCA,ITGA2,COL4A1,LAMC1,VEGFA,TGFBR2,CXCL8,ITGA3,HSP90B1,RXRA,CTBP2,LAMA5,TGFB2,WNT5A,EPAS1,ITGA6,FZD8,EGFR,SLC2A1,CTNNA1,CCND1,PTK2,PIK3CB,IL6,ITGB1,FN1,MMP2,ABL1,GSK3B,SMAD3,MMP1,GLI2,PDGFRB,WNT5B,TFG,PPARG,RARB,DAPK1,BCL2L1,MAP2K1,CDK6,BRAF,TRAF3,JAK1,CREBBP,CTBP1,MTOR,AKT3,TCF7L2,GRB2,PIK3R2,CCDC6,SUFU,TCF7L1,LAMB1,AKT2,FZD6,MSH3,PML,LAMA1,PTGS2,PDGFA,LAMA4,CUL2,TGFB1,ERBB2,SOS2,LAMA3…
KEGG_CHRONIC_MYELOID_LEUKEMIA	0.00319317	0.0111435	0.431708	-0.559854	-1.55492	72	32	TGFBR2,CTBP2,TGFB2,CCND1,PIK3CB,ABL1,SMAD3,PTPN11,BCL2L1,MAP2K1,CDK6,BRAF,CTBP1,AKT3,GRB2,PIK3R2,AKT2,TGFB1,SOS2,MECOM,RB1,MYC,AKT1,CBL,MAP2K2,CBLB,PIK3R3,GAB2,HDAC1,IKBKG,SOS1,CRK
KEGG_CELL_ADHESION_MOLECULES_CAMS	0.000417979	0.00216589	0.498493	-0.558083	-1.629	115	35	SDC1,CDH4,ITGA6,VCAN,CD276,PTPRM,PTPRF,ITGB1,NFASC,PDCD1LG2,ALCAM,NEGR1,SDC2,ITGA4,GLG1,MPZL1,NLGN2,NECTIN1,NRXN3,NECTIN3,CD99,NLGN1,CADM3,VCAM1,CLDN14,NECTIN2,CDH2,CD22,SDC3,PVR,NRXN1,CLDN4,CD58,HLA-DQB1,NEO1
KEGG_MAPK_SIGNALING_PATHWAY	3.956e-06	5.82472e-05	0.610527	-0.545711	-1.67737	237	96	PRKCA,IL1B,MAP4K4,TGFBR2,DUSP5,RPS6KA2,GNA12,TGFB2,FLNB,DUSP6,EGFR,NR4A1,NFATC2,FLNA,DUSP1,PDGFRB,TAOK1,DUSP4,NF1,CACNA1A,IL1R1,MAP3K5,PPP3CA,MAP2K1,MAP3K14,BRAF,AKT3,MAP3K20,GRB2,CACNA2D1,MAP2K6,MAP4K3,AKT2,ARRB1,STK3,MAPK14,MEF2C,PRKX,MAPKAPK2,PDGFA,MAP2K5,RAP1A,MAPK8IP3,RASA1,GNG12,TGFB1,SRF,SOS2,ATF4,CACNG8,FGFR1,MAX,NGF,MECOM,MAP2K4,JUN,PRKACB,FGF12,MYC,AKT1,FGF16,CHP1,RPS6KA3,CDC42,CACNA1C,…
KEGG_CALCIUM_SIGNALING_PATHWAY	0.000883419	0.00397539	0.477271	-0.514985	-1.54746	157	45	PRKCA,ITPR3,GNAQ,EGFR,MYLK,PDE1C,ADCY9,ADORA2B,PLCB1,PDGFRB,PHKB,GNA11,CACNA1A,ATP2B4,PPP3CA,BDKRB2,PLCE1,ATP2A2,CAMK2D,NTSR1,EDNRA,ITPR1,ITPR2,PLCB4,SLC8A1,CAMK2G,PRKX,OXTR,PTGFR,ERBB2,GRIN2D,SPHK1,PRKACB,ITPKB,CHP1,CACNA1C,PDE1A,MYLK2,PHKA2,PPP3CC,EDNRB,ATP2B1,HTR7,PRKACA,ADCY7
KEGG_CYTOKINE_CYTOKINE_RECEPTOR_INTERACTION	0.000309521	0.00170736	0.498493	-0.509019	-1.55237	198	31	IL1B,VEGFA,TGFBR2,INHBA,CXCL8,BMPR2,LIF,TGFB2,CXCL2,CXCL1,EGFR,CXCL3,IL6,BMPR1A,TNFSF4,PDGFRB,FLT1,CSF3,IL1R1,OSMR,CXCL12,CCL2,IL26,PDGFC,ACVR1,IL21R,PDGFA,TGFB1,CSF1,IL1RAP,IL4R

## Sheet: upregulated pathways
RNA-SEq Analysis - MTM-NP_vs_control
pathway	pval	padj	log2Err	ES	NES	totalGEnECount	diffGEnECount	diffGEnEList
KEGG_RNA_POLYMERASE	0.000252511	0.00154843	0.498493	0.701336	2.15631	29	19	POLR1E,POLR2L,POLR2D,POLR3G,POLR1B,POLR2E,POLR3K,POLR2J,POLR2H,POLR2A,POLR2K,POLR2I,POLR1C,POLR3F,POLR3C,POLR2C,POLR2F,POLR2G,POLR3GL
KEGG_BASE_EXCISION_REPAIR	0.000137153	0.00106605	0.518848	0.642307	2.03847	34	18	UNG,HMGB1,NEIL3,POLE3,POLD3,SMUG1,PARP2,POLD2,APEX2,MUTYH,MBD4,NTHL1,NEIL1,OGG1,POLE,POLB,POLE4,LIG3
KEGG_RIBOSOME	3.01227e-07	8.58498e-06	0.674963	0.584797	2.19767	85	55	RPL36,RPS4X,RPL24,RPL17,RPL15,RPL28,RPL32,RPL4,RPS28,RPL7,RPL13A,RPS3A,RPL29,RPL35A,RPS23,RPL8,UBA52,RPL37,RPL9,RPL38,RPS13,RPL11,RPL18,RPS24,RPS16,RPL21,RPL26,RPS6,RPS7,RPS27A,RPS10,RPL35,RPL30,RPL23,RPS26,RPL7A,RPS15A,RPL19,RPS2,RPLP1,RPS19,RPL37A,RPL27,RPS11,RPL13,RPL18A,RPSA,RPS27L,RPLP2,RPL14,RPS3,FAU,RPL23A,RPL31,RPS5
