# Supplementary material for: Mithramycin delivery systems to develop effective therapies in sarcomas
Source: J Nanobiotechnology. 2021 Sep 6;19:267. doi: 10.1186/s12951-021-01008-x (PMC8419920; doi:10.1186/s12951-021-01008-x)
Supplement: Supplementary file 6 — Additional file 6: Table S2. RNA-seq analysis showing genes up- and down-regulated in cells treated with MTM-NPs vs control. [file 12951_2021_1008_MOESM6_ESM.xlsx]

## Sheet: downreg genes_FC<-1_p<0.01
RNA-Seq Analysis - free MTM_vs_control
gene_name	gene_id	gene_biotype	baseMean	log2FoldChange	lfcSE	stat	pvalue	padj
TMEM132B	ENSG00000139364	protein_coding	18	-5.59904	0.920423	-6.08311	1.1787e-09	1.27938e-08
NPIPA5	ENSG00000183793	protein_coding	35	-5.2141	0.743199	-7.01575	2.28713e-12	3.28297e-11
ZNF423	ENSG00000102935	protein_coding	11	-5.15484	1.07908	-4.77707	1.77867e-06	1.25301e-05
LSAMP	ENSG00000185565	protein_coding	9	-4.98303	1.58336	-3.14712	0.00164889	0.00629371
SLC24A3	ENSG00000185052	protein_coding	12	-4.56033	1.09084	-4.18055	2.90801e-05	0.000164912
DOK6	ENSG00000206052	protein_coding	9	-4.39886	1.45185	-3.02982	0.00244696	0.00891769
NTRK3	ENSG00000140538	protein_coding	18	-3.83912	0.795043	-4.82882	1.37345e-06	9.88668e-06
CAMK2B	ENSG00000058404	protein_coding	10	-3.52433	1.09167	-3.22839	0.00124489	0.00494005
ESR1	ENSG00000091831	protein_coding	16	-3.15873	0.739514	-4.27136	1.94288e-05	0.00011415
DNAH1	ENSG00000114841	protein_coding	25	-3.10174	0.863506	-3.59203	0.000328109	0.00150776
ALG14	ENSG00000172339	protein_coding	404	-3.05103	1.00237	-3.04383	0.00233589	0.00854725
TBC1D22A	ENSG00000054611	protein_coding	329	-3.0142	0.193364	-15.5882	8.756e-55	8.09344e-53
GPC6	ENSG00000183098	protein_coding	260	-2.94595	0.211057	-13.9581	2.8074e-44	1.91272e-42
EGR3	ENSG00000179388	protein_coding	68	-2.89855	0.420549	-6.8923	5.48968e-12	7.62356e-11
PKNOX2	ENSG00000165495	protein_coding	214	-2.89608	0.29583	-9.78968	1.24689e-22	3.61898e-21
CDH4	ENSG00000179242	protein_coding	129	-2.8559	0.287502	-9.9335	2.97624e-23	9.15068e-22
PRDM16	ENSG00000142611	protein_coding	14	-2.77737	0.863183	-3.21759	0.00129273	0.00509923
ADAMTS14	ENSG00000138316	protein_coding	59	-2.74809	0.39891	-6.88898	5.6192e-12	7.79597e-11
LRMDA	ENSG00000148655	protein_coding	31	-2.71308	0.636214	-4.26442	2.00422e-05	0.000117562
GCNT4	ENSG00000176928	protein_coding	18	-2.67846	0.74481	-3.59616	0.000322946	0.0014897
KDM4B	ENSG00000127663	protein_coding	627	-2.61072	0.145281	-17.9702	3.33595e-72	4.7932e-70
THSD4	ENSG00000187720	protein_coding	1702	-2.59445	0.250044	-10.376	3.18905e-25	1.06881e-23
ST6GAL2	ENSG00000144057	protein_coding	16	-2.58709	0.73284	-3.53022	0.000415212	0.00186204
RPTOR	ENSG00000141564	protein_coding	1305	-2.52469	0.105463	-23.939	1.20232e-126	4.59161e-124
NR4A1	ENSG00000123358	protein_coding	1825	-2.49951	0.0795097	-31.4366	6.39981e-217	7.14416e-214
BCAS3	ENSG00000141376	protein_coding	256	-2.46333	0.208953	-11.789	4.45051e-32	2.031e-30
DIP2C	ENSG00000151240	protein_coding	531	-2.41998	0.171178	-14.1372	2.23985e-45	1.62523e-43
CCN4	ENSG00000104415	protein_coding	504	-2.41181	0.138681	-17.391	9.65319e-68	1.23971e-65
FOSB	ENSG00000125740	protein_coding	1439	-2.40755	0.155116	-15.521	2.50134e-54	2.26872e-52
XYLT1	ENSG00000103489	protein_coding	1507	-2.40509	0.0767668	-31.3298	1.83502e-215	1.90213e-212
VAV2	ENSG00000160293	protein_coding	757	-2.34286	0.13489	-17.3687	1.42447e-67	1.81332e-65
TMEM178B	ENSG00000261115	protein_coding	90	-2.33573	0.292053	-7.99761	1.26856e-15	2.36624e-14
LMOD1	ENSG00000163431	protein_coding	75	-2.32708	0.354781	-6.5592	5.4096e-11	6.82645e-10
IL26	ENSG00000111536	protein_coding	29	-2.31582	0.534342	-4.33397	1.46444e-05	8.83416e-05
SLIT3	ENSG00000184347	protein_coding	71	-2.30071	0.319371	-7.20388	5.85222e-13	8.95859e-12
AGAP1	ENSG00000157985	protein_coding	393	-2.29161	0.176292	-12.9989	1.24078e-38	7.26059e-37
FHOD3	ENSG00000134775	protein_coding	1083	-2.2594	0.0999701	-22.6008	4.25689e-113	1.31438e-110
TNFSF4	ENSG00000117586	protein_coding	125	-2.22854	0.293909	-7.58242	3.39165e-14	5.73655e-13
ZNF469	ENSG00000225614	protein_coding	999	-2.17755	0.092233	-23.6092	3.10185e-123	1.0979e-120
ROR1	ENSG00000185483	protein_coding	206	-2.14545	0.212602	-10.0914	6.03152e-24	1.90696e-22
MT-CYB	ENSG00000198727	protein_coding	18225	-2.11616	0.0620251	-34.1179	4.00959e-255	9.69786e-252
ANK2	ENSG00000145362	protein_coding	619	-2.11015	0.189071	-11.1606	6.35291e-29	2.57524e-27
COL5A1	ENSG00000130635	protein_coding	17274	-2.0974	0.0598769	-35.0286	8.26167e-269	2.99733e-265
TMEM132D	ENSG00000151952	protein_coding	209	-2.08457	0.187141	-11.139	8.10331e-29	3.27563e-27
ANKRD20A1	ENSG00000260691	protein_coding	55	-2.07172	0.496293	-4.1744	2.98774e-05	0.000168971
CEMIP	ENSG00000103888	protein_coding	234	-2.06895	0.23781	-8.70003	3.31804e-18	7.44226e-17
THSD7A	ENSG00000005108	protein_coding	27	-2.06284	0.682492	-3.02251	0.00250687	0.00909949
ENOX1	ENSG00000120658	protein_coding	36	-2.05885	0.474641	-4.3377	1.43984e-05	8.7026e-05
PAPPA	ENSG00000182752	protein_coding	4776	-2.05638	0.0575476	-35.7335	1.19222e-279	5.76718e-276
NR4A2	ENSG00000153234	protein_coding	221	-2.05364	0.212898	-9.64609	5.10644e-22	1.43059e-20
GNAO1	ENSG00000087258	protein_coding	45	-2.03417	0.428883	-4.74295	2.10627e-06	1.4646e-05
SMYD3	ENSG00000185420	protein_coding	291	-2.01814	0.16414	-12.2952	9.60789e-35	4.92684e-33
KLHL29	ENSG00000119771	protein_coding	220	-2.01545	0.179996	-11.1972	4.20934e-29	1.72559e-27
GMDS	ENSG00000112699	protein_coding	224	-1.99378	0.1783	-11.1821	4.98722e-29	2.03299e-27
RASA3	ENSG00000185989	protein_coding	2433	-1.99124	0.0793989	-25.0789	8.45431e-139	4.23065e-136
PTPRG	ENSG00000144724	protein_coding	1077	-1.98401	0.0937932	-21.1531	2.58475e-99	6.58068e-97
CCL2	ENSG00000108691	protein_coding	95	-1.97717	0.267486	-7.39168	1.44985e-13	2.30958e-12
BTBD11	ENSG00000151136	protein_coding	116	-1.94297	0.383324	-5.06873	4.00486e-07	3.12465e-06
SH3RF3	ENSG00000172985	protein_coding	692	-1.93793	0.114014	-16.9973	8.59608e-65	1.05717e-62
IL21R	ENSG00000103522	protein_coding	26	-1.93723	0.588517	-3.29171	0.000995812	0.00407996
NAV2	ENSG00000166833	protein_coding	2218	-1.92655	0.0774149	-24.8861	1.05291e-136	4.77496e-134
PRKCA	ENSG00000154229	protein_coding	1543	-1.9158	0.101599	-18.8565	2.5989e-79	4.23767e-77
GRK5	ENSG00000198873	protein_coding	1054	-1.90802	0.0989245	-19.2877	6.81903e-83	1.16421e-80
CTIF	ENSG00000134030	protein_coding	1184	-1.90205	0.146912	-12.9469	2.4463e-38	1.40876e-36
CXCL8	ENSG00000169429	protein_coding	4054	-1.89918	0.0711344	-26.6985	4.90218e-157	3.09306e-154
ROBO2	ENSG00000185008	protein_coding	24	-1.8974	0.579704	-3.27305	0.00106393	0.00431881
MAP2K6	ENSG00000108984	protein_coding	109	-1.89644	0.389644	-4.86709	1.13251e-06	8.30892e-06
B3GALT2	ENSG00000162630	protein_coding	20	-1.89571	0.620896	-3.05318	0.00226429	0.00832254
AL358113.1	ENSG00000285130	protein_coding	136	-1.89481	0.25446	-7.44639	9.59307e-14	1.54511e-12
GRAMD4	ENSG00000075240	protein_coding	240	-1.89169	0.349667	-5.40998	6.30321e-08	5.51037e-07
NRXN3	ENSG00000021645	protein_coding	28	-1.89041	0.503828	-3.7521	0.00017536	0.00085945
ADAMTS2	ENSG00000087116	protein_coding	1945	-1.88475	0.0846602	-22.2625	8.5397e-110	2.47856e-107
EHMT1	ENSG00000181090	protein_coding	1159	-1.88384	0.133186	-14.1444	2.02185e-45	1.47442e-43
CHST11	ENSG00000171310	protein_coding	549	-1.88349	0.219811	-8.5687	1.04659e-17	2.29082e-16
AC069288.1	ENSG00000286192	protein_coding	156	-1.87905	0.365748	-5.13754	2.78362e-07	2.22445e-06
ADAM12	ENSG00000148848	protein_coding	835	-1.86998	0.114308	-16.3592	3.74275e-60	3.99373e-58
SCFD2	ENSG00000184178	protein_coding	503	-1.81083	0.140635	-12.8761	6.13649e-38	3.49227e-36
MAML3	ENSG00000196782	protein_coding	308	-1.79482	0.157707	-11.3807	5.21579e-30	2.19396e-28
COL18A1	ENSG00000182871	protein_coding	925	-1.77683	0.113876	-15.6032	6.9211e-55	6.4384e-53
ZNF385D	ENSG00000151789	protein_coding	30	-1.7754	0.588983	-3.01435	0.00257529	0.00930592
RABGAP1L	ENSG00000152061	protein_coding	552	-1.77236	0.117317	-15.1074	1.44651e-51	1.23481e-49
DENND1A	ENSG00000119522	protein_coding	444	-1.76852	0.183781	-9.62294	6.39765e-22	1.77859e-20
RPS6KA2	ENSG00000071242	protein_coding	2256	-1.75705	0.100972	-17.4013	8.06642e-68	1.04518e-65
RPL22L1	ENSG00000163584	protein_coding	3719	-1.7554	0.0534614	-32.8348	1.87521e-236	2.7213e-233
ARHGEF10L	ENSG00000074964	protein_coding	236	-1.75389	0.197073	-8.8997	5.59986e-19	1.29403e-17
GLI2	ENSG00000074047	protein_coding	842	-1.75175	0.166647	-10.5118	7.62483e-26	2.65989e-24
PITPNM2	ENSG00000090975	protein_coding	564	-1.74174	0.161874	-10.7598	5.32772e-27	1.98246e-25
SND1	ENSG00000197157	protein_coding	5720	-1.73597	0.0526914	-32.9459	4.83891e-238	7.80247e-235
RXRA	ENSG00000186350	protein_coding	929	-1.7344	0.108251	-16.022	8.97545e-58	8.92135e-56
DOCK1	ENSG00000150760	protein_coding	1974	-1.73175	0.0969246	-17.867	2.13121e-71	2.89048e-69
CNTNAP3P2	ENSG00000276386	unprocessed_pseudogene	90	-1.73065	0.308153	-5.61619	1.9521e-08	1.82885e-07
NCKAP5	ENSG00000176771	protein_coding	299	-1.71276	0.180869	-9.46959	2.8095e-21	7.57833e-20
EPHB2	ENSG00000133216	protein_coding	3059	-1.71198	0.0684857	-24.9976	6.48616e-138	3.03636e-135
NFATC2	ENSG00000101096	protein_coding	273	-1.71166	0.212694	-8.04751	8.44971e-16	1.59872e-14
KIAA1755	ENSG00000149633	protein_coding	617	-1.69955	0.190396	-8.92642	4.40029e-19	1.02499e-17
TENM4	ENSG00000149256	protein_coding	131	-1.69535	0.287282	-5.90134	3.60571e-09	3.70844e-08
LPP	ENSG00000145012	protein_coding	1788	-1.69439	0.233169	-7.26678	3.68158e-13	5.73252e-12
TSPAN9	ENSG00000011105	protein_coding	573	-1.68738	0.162991	-10.3526	4.07251e-25	1.36176e-23
DYSF	ENSG00000135636	protein_coding	385	-1.67903	0.136839	-12.2701	1.31132e-34	6.65381e-33
APBB2	ENSG00000163697	protein_coding	3694	-1.675	0.0820654	-20.4106	1.34674e-92	2.8741e-90
ANKRD11	ENSG00000167522	protein_coding	5784	-1.67477	0.0864481	-19.3731	1.30124e-83	2.27513e-81
UNC5B	ENSG00000107731	protein_coding	197	-1.66638	0.206061	-8.08687	6.12179e-16	1.17357e-14
FARS2	ENSG00000145982	protein_coding	263	-1.66616	0.179163	-9.29971	1.40836e-20	3.61097e-19
SNX29	ENSG00000048471	protein_coding	368	-1.6537	0.152746	-10.8265	2.57868e-27	9.71262e-26
SCUBE3	ENSG00000146197	protein_coding	1336	-1.643	0.0768469	-21.3801	2.04568e-101	5.39761e-99
SEMA5A	ENSG00000112902	protein_coding	1670	-1.63436	0.1408	-11.6076	3.7692e-31	1.65253e-29
MSI2	ENSG00000153944	protein_coding	715	-1.6335	0.16142	-10.1196	4.52473e-24	1.44632e-22
COL13A1	ENSG00000197467	protein_coding	2515	-1.62705	0.0748701	-21.7316	1.03141e-104	2.87843e-102
HMCN1	ENSG00000143341	protein_coding	132	-1.62377	0.240573	-6.74962	1.48229e-11	1.98992e-10
ITPR1	ENSG00000150995	protein_coding	390	-1.61627	0.191084	-8.4584	2.71075e-17	5.74283e-16
DIS3L2	ENSG00000144535	protein_coding	487	-1.61008	0.222894	-7.2235	5.06645e-13	7.78035e-12
KIRREL3	ENSG00000149571	protein_coding	107	-1.60503	0.245273	-6.54383	5.99635e-11	7.53411e-10
DIAPH2	ENSG00000147202	protein_coding	445	-1.60288	0.135626	-11.8184	3.13589e-32	1.44013e-30
TNS3	ENSG00000136205	protein_coding	1435	-1.58596	0.0942981	-16.8186	1.78459e-63	2.14033e-61
TTC28	ENSG00000100154	protein_coding	555	-1.57265	0.195166	-8.05799	7.75566e-16	1.46932e-14
SYT1	ENSG00000067715	protein_coding	1034	-1.56706	0.110319	-14.2047	8.56201e-46	6.43792e-44
PTPRM	ENSG00000173482	protein_coding	903	-1.55982	0.142543	-10.9428	7.19713e-28	2.80766e-26
FAM20C	ENSG00000177706	protein_coding	1052	-1.55978	0.113453	-13.7483	5.21761e-43	3.45744e-41
GLIS1	ENSG00000174332	protein_coding	115	-1.55659	0.263806	-5.90053	3.62343e-09	3.72139e-08
TIMP3	ENSG00000100234	protein_coding	19027	-1.5552	0.0329221	-47.2388	0	0
ANAPC1P4	ENSG00000234231	transcribed_unprocessed_pseudogene	245	-1.55201	0.178898	-8.67543	4.11995e-18	9.21244e-17
LRP5	ENSG00000162337	protein_coding	814	-1.54103	0.146362	-10.5289	6.35594e-26	2.23335e-24
XXYLT1	ENSG00000173950	protein_coding	612	-1.54016	0.119516	-12.8867	5.34695e-38	3.05492e-36
EXOC4	ENSG00000131558	protein_coding	1609	-1.53212	0.109851	-13.9472	3.27103e-44	2.21819e-42
PLCB1	ENSG00000182621	protein_coding	664	-1.52556	0.112954	-13.5061	1.43989e-41	9.04576e-40
LRBA	ENSG00000198589	protein_coding	1332	-1.52337	0.100294	-15.189	4.18041e-52	3.58971e-50
ZFP36	ENSG00000128016	protein_coding	1125	-1.52129	0.0997805	-15.2464	1.7408e-52	1.50372e-50
ATP11A	ENSG00000068650	protein_coding	496	-1.52039	0.21154	-7.18726	6.61063e-13	1.00771e-11
FRY	ENSG00000073910	protein_coding	96	-1.51628	0.260649	-5.81732	5.98002e-09	5.9891e-08
SBNO2	ENSG00000064932	protein_coding	788	-1.51219	0.138319	-10.9326	8.04987e-28	3.12352e-26
NAV1	ENSG00000134369	protein_coding	9840	-1.5102	0.053773	-28.0847	1.50436e-173	1.21285e-170
MT-ND4	ENSG00000198886	protein_coding	44480	-1.50966	0.071881	-21.0022	6.26226e-98	1.5403e-95
ZMIZ1	ENSG00000108175	protein_coding	2072	-1.50701	0.128781	-11.7021	1.24311e-31	5.56789e-30
ST6GALNAC3	ENSG00000184005	protein_coding	67	-1.50194	0.44956	-3.34091	0.000835043	0.00348123
LIF	ENSG00000128342	protein_coding	6683	-1.49475	0.0602009	-24.8294	4.31588e-136	1.78949e-133
EDNRA	ENSG00000151617	protein_coding	258	-1.49407	0.163586	-9.13326	6.64669e-20	1.64042e-18
PAPPA2	ENSG00000116183	protein_coding	68	-1.49192	0.323226	-4.61572	3.91739e-06	2.61736e-05
MT-ND4L	ENSG00000212907	protein_coding	7203	-1.49061	0.0600325	-24.83	4.2525e-136	1.78949e-133
FAM155A	ENSG00000204442	protein_coding	308	-1.48896	0.149981	-9.92761	3.15722e-23	9.68659e-22
CCDC102B	ENSG00000150636	protein_coding	46	-1.48084	0.396576	-3.73405	0.000188421	0.00091819
COG5	ENSG00000164597	protein_coding	111	-1.47949	0.29079	-5.08784	3.62174e-07	2.84101e-06
CAMK1D	ENSG00000183049	protein_coding	109	-1.47844	0.258362	-5.72234	1.05066e-08	1.02399e-07
NPAS2	ENSG00000170485	protein_coding	773	-1.47688	0.149027	-9.91013	3.76165e-23	1.14924e-21
MGAT5	ENSG00000152127	protein_coding	2628	-1.47272	0.073874	-19.9356	2.00007e-88	3.97603e-86
TRAPPC9	ENSG00000167632	protein_coding	140	-1.47007	0.303622	-4.84176	1.28693e-06	9.31005e-06
ANKRD20A2P	ENSG00000183148	protein_coding	75	-1.45771	0.336025	-4.33811	1.43716e-05	8.69001e-05
RAD51B	ENSG00000182185	protein_coding	214	-1.45652	0.22794	-6.38994	1.65954e-10	1.98379e-09
ANK3	ENSG00000151150	protein_coding	149	-1.45587	0.258323	-5.63584	1.7421e-08	1.63951e-07
PRKG1	ENSG00000185532	protein_coding	567	-1.45384	0.115007	-12.6413	1.24991e-36	6.79351e-35
PPM1H	ENSG00000111110	protein_coding	96	-1.44469	0.257117	-5.61882	1.92271e-08	1.80248e-07
SLC39A11	ENSG00000133195	protein_coding	164	-1.43654	0.219106	-6.55637	5.51337e-11	6.95135e-10
TMEM135	ENSG00000166575	protein_coding	577	-1.43555	0.153903	-9.32764	1.08256e-20	2.80538e-19
PRKAR1B	ENSG00000188191	protein_coding	377	-1.43351	0.14994	-9.56055	1.17131e-21	3.20719e-20
RNA5-8SP6	ENSG00000251705	rRNA_pseudogene	33	-1.43303	0.451872	-3.17132	0.00151749	0.00584908
DAAM2	ENSG00000146122	protein_coding	699	-1.42293	0.112266	-12.6746	8.18207e-37	4.51476e-35
FOXS1	ENSG00000179772	protein_coding	58	-1.42235	0.338782	-4.19841	2.68801e-05	0.000153637
CDH13	ENSG00000140945	protein_coding	799	-1.41801	0.179289	-7.90909	2.59269e-15	4.70903e-14
MICAL2	ENSG00000133816	protein_coding	13025	-1.41338	0.0437672	-32.2932	8.70856e-229	1.1489e-225
ZC3H3	ENSG00000014164	protein_coding	457	-1.40893	0.144285	-9.7649	1.59273e-22	4.59518e-21
MT-ND5	ENSG00000198786	protein_coding	19521	-1.40247	0.0764421	-18.3469	3.49663e-75	5.28574e-73
HAS2	ENSG00000170961	protein_coding	1284	-1.39838	0.0811364	-17.2349	1.45323e-66	1.81804e-64
SIK1	ENSG00000142178	protein_coding	321	-1.39726	0.292131	-4.783	1.72697e-06	1.21896e-05
CLEC16A	ENSG00000038532	protein_coding	808	-1.39644	0.136531	-10.228	1.48545e-24	4.82257e-23
JAZF1	ENSG00000153814	protein_coding	641	-1.39612	0.0999554	-13.9675	2.46206e-44	1.68535e-42
EXOC6B	ENSG00000144036	protein_coding	844	-1.38776	0.147285	-9.42224	4.4156e-21	1.17577e-19
APBA2	ENSG00000034053	protein_coding	282	-1.38774	0.272336	-5.0957	3.47459e-07	2.73297e-06
CXCL1	ENSG00000163739	protein_coding	551	-1.38725	0.130592	-10.6227	2.33635e-26	8.41316e-25
CSF3	ENSG00000108342	protein_coding	265	-1.3871	0.162872	-8.51655	1.64378e-17	3.54978e-16
SNTB1	ENSG00000172164	protein_coding	366	-1.38079	0.139388	-9.90606	3.91808e-23	1.19292e-21
PLXNA2	ENSG00000076356	protein_coding	1657	-1.37517	0.082949	-16.5785	9.96412e-62	1.09995e-59
TULP4	ENSG00000130338	protein_coding	823	-1.37384	0.151724	-9.05488	1.36719e-19	3.26864e-18
DHRSX	ENSG00000169084	protein_coding	352	-1.37372	0.17488	-7.85521	3.99091e-15	7.15014e-14
CNTNAP3B	ENSG00000154529	protein_coding	664	-1.37064	0.133076	-10.2996	7.07448e-25	2.33329e-23
FTO	ENSG00000140718	protein_coding	1434	-1.35981	0.0825707	-16.4684	6.18603e-61	6.64975e-59
DISC1	ENSG00000162946	protein_coding	191	-1.35938	0.200384	-6.78388	1.16987e-11	1.58222e-10
ABCA1	ENSG00000165029	protein_coding	3801	-1.35871	0.0646493	-21.0167	4.61546e-98	1.15482e-95
BBS9	ENSG00000122507	protein_coding	331	-1.35835	0.198077	-6.85766	6.9998e-12	9.61033e-11
TBCD	ENSG00000141556	protein_coding	1099	-1.35091	0.0997266	-13.5462	8.34643e-42	5.28923e-40
BHLHE40	ENSG00000134107	protein_coding	4506	-1.34893	0.0503588	-26.7864	4.65611e-158	3.07134e-155
AJAP1	ENSG00000196581	protein_coding	209	-1.34852	0.198869	-6.78097	1.19372e-11	1.61296e-10
MT-ND3	ENSG00000198840	protein_coding	21648	-1.34786	0.0398612	-33.8139	1.23194e-250	2.23473e-247
ERC1	ENSG00000082805	protein_coding	2060	-1.34581	0.114442	-11.7598	6.29021e-32	2.86155e-30
NHS	ENSG00000188158	protein_coding	403	-1.34324	0.13855	-9.69496	3.16757e-22	9.03098e-21
MAGI2	ENSG00000187391	protein_coding	133	-1.34315	0.277713	-4.83645	1.32175e-06	9.53819e-06
SPRR2D	ENSG00000163216	protein_coding	37	-1.34125	0.41557	-3.2275	0.00124878	0.00495415
DYM	ENSG00000141627	protein_coding	864	-1.3386	0.0915742	-14.6177	2.16572e-48	1.7081e-46
RIPOR3	ENSG00000042062	protein_coding	84	-1.33559	0.287588	-4.64411	3.4154e-06	2.3021e-05
BABAM2	ENSG00000158019	protein_coding	508	-1.32867	0.126459	-10.5068	8.03995e-26	2.79129e-24
CHSY3	ENSG00000198108	protein_coding	504	-1.32609	0.111697	-11.8722	1.65005e-32	7.82532e-31
ITGA11	ENSG00000137809	protein_coding	3967	-1.32582	0.087873	-15.0879	1.94586e-51	1.65137e-49
MYO9B	ENSG00000099331	protein_coding	4270	-1.32066	0.0671283	-19.6737	3.62647e-86	6.66168e-84
SDC1	ENSG00000115884	protein_coding	10920	-1.3158	0.0471779	-27.8902	3.50481e-171	2.67694e-168
DLG1	ENSG00000075711	protein_coding	6555	-1.31159	0.0597475	-21.9522	8.25209e-107	2.34812e-104
ACTA2	ENSG00000107796	protein_coding	149	-1.30858	0.218156	-5.99835	1.99328e-09	2.11451e-08
INPP5A	ENSG00000068383	protein_coding	584	-1.30756	0.123485	-10.5888	3.35922e-26	1.19191e-24
DCLK1	ENSG00000133083	protein_coding	144	-1.30536	0.261149	-4.99855	5.77642e-07	4.40965e-06
PARD3	ENSG00000148498	protein_coding	1334	-1.30375	0.0880208	-14.8119	1.22799e-49	1.00116e-47
LTBP1	ENSG00000049323	protein_coding	5110	-1.30145	0.0547492	-23.7711	6.65416e-125	2.41413e-122
ARL15	ENSG00000185305	protein_coding	207	-1.2994	0.18076	-7.18856	6.54785e-13	9.99184e-12
MYO10	ENSG00000145555	protein_coding	8156	-1.2961	0.0465836	-27.8231	2.28051e-170	1.65474e-167
TBC1D5	ENSG00000131374	protein_coding	1839	-1.2925	0.0928024	-13.9275	4.31384e-44	2.91174e-42
ETV6	ENSG00000139083	protein_coding	592	-1.29052	0.132364	-9.74975	1.84917e-22	5.32443e-21
EBF1	ENSG00000164330	protein_coding	321	-1.28992	0.144583	-8.92165	4.59372e-19	1.06833e-17
NHSL1	ENSG00000135540	protein_coding	186	-1.28901	0.258408	-4.98827	6.09223e-07	4.64341e-06
SBF2	ENSG00000133812	protein_coding	1221	-1.28787	0.0787629	-16.3512	4.26387e-60	4.48386e-58
MAGI1	ENSG00000151276	protein_coding	648	-1.28517	0.121202	-10.6036	2.86786e-26	1.02006e-24
JARID2	ENSG00000008083	protein_coding	649	-1.28517	0.100611	-12.7736	2.3018e-37	1.28476e-35
ASAP2	ENSG00000151693	protein_coding	2913	-1.28262	0.0620493	-20.671	6.3258e-95	1.48064e-92
NLGN1	ENSG00000169760	protein_coding	80	-1.27998	0.308839	-4.14449	3.40572e-05	0.000191343
ITPR2	ENSG00000123104	protein_coding	908	-1.27776	0.196084	-6.51639	7.20178e-11	8.97872e-10
SLC44A5	ENSG00000137968	protein_coding	136	-1.27513	0.211347	-6.03335	1.606e-09	1.72129e-08
FUT8	ENSG00000033170	protein_coding	4274	-1.27391	0.0541202	-23.5385	1.64496e-122	5.68371e-120
SORBS2	ENSG00000154556	protein_coding	453	-1.27259	0.175263	-7.26104	3.84126e-13	5.96835e-12
SSBP3	ENSG00000157216	protein_coding	852	-1.27175	0.0930454	-13.668	1.57652e-42	1.03522e-40
PIP5K1C	ENSG00000186111	protein_coding	1561	-1.27147	0.080988	-15.6995	1.52355e-55	1.44508e-53
CMIP	ENSG00000153815	protein_coding	1184	-1.27056	0.124093	-10.2387	1.32985e-24	4.3368e-23
PCCA	ENSG00000175198	protein_coding	319	-1.27036	0.186244	-6.82094	9.0449e-12	1.23364e-10
COL4A1	ENSG00000187498	protein_coding	34398	-1.26838	0.0511148	-24.8142	6.29361e-136	2.53702e-133
ARHGAP10	ENSG00000071205	protein_coding	991	-1.2664	0.0920743	-13.7541	4.8111e-43	3.20269e-41
FAF1	ENSG00000185104	protein_coding	1613	-1.26558	0.103992	-12.17	4.49323e-34	2.24075e-32
STK32B	ENSG00000152953	protein_coding	283	-1.26538	0.154515	-8.18937	2.62607e-16	5.1569e-15
VEGFA	ENSG00000112715	protein_coding	5568	-1.26488	0.0654766	-19.318	3.78725e-83	6.54292e-81
CGNL1	ENSG00000128849	protein_coding	278	-1.26359	0.172799	-7.31253	2.62163e-13	4.12637e-12
COL27A1	ENSG00000196739	protein_coding	905	-1.26044	0.158729	-7.94085	2.00793e-15	3.68383e-14
SH3PXD2B	ENSG00000174705	protein_coding	1317	-1.25588	0.0854008	-14.7057	5.92639e-49	4.77799e-47
KLF12	ENSG00000118922	protein_coding	1117	-1.2526	0.149455	-8.38112	5.24273e-17	1.08534e-15
CXCL3	ENSG00000163734	protein_coding	443	-1.24793	0.131446	-9.49384	2.22676e-21	6.01763e-20
FNDC3B	ENSG00000075420	protein_coding	3999	-1.24288	0.0771623	-16.1073	2.26726e-58	2.26914e-56
ARHGAP39	ENSG00000147799	protein_coding	296	-1.24018	0.175187	-7.07918	1.45009e-12	2.12563e-11
WDR25	ENSG00000176473	protein_coding	140	-1.23513	0.235324	-5.24863	1.53238e-07	1.27001e-06
MMP14	ENSG00000157227	protein_coding	15370	-1.23332	0.0495685	-24.8812	1.18925e-136	5.22982e-134
KLHL4	ENSG00000102271	protein_coding	229	-1.23045	0.199233	-6.1759	6.57871e-10	7.33258e-09
ARHGAP42	ENSG00000165895	protein_coding	440	-1.23005	0.225554	-5.45345	4.94021e-08	4.38754e-07
EBF2	ENSG00000221818	protein_coding	219	-1.22912	0.168348	-7.30106	2.85499e-13	4.46944e-12
CDKAL1	ENSG00000145996	protein_coding	436	-1.22741	0.125339	-9.79272	1.21e-22	3.51894e-21
PDE1C	ENSG00000154678	protein_coding	721	-1.22738	0.128413	-9.5581	1.19938e-21	3.27785e-20
TOX2	ENSG00000124191	protein_coding	1591	-1.22441	0.073062	-16.7586	4.90366e-63	5.73886e-61
PSD3	ENSG00000156011	protein_coding	2116	-1.22278	0.0873209	-14.0032	1.4892e-44	1.02911e-42
THBS2	ENSG00000186340	protein_coding	8122	-1.21782	0.0397261	-30.6555	2.23411e-206	2.16142e-203
CNTNAP3	ENSG00000106714	protein_coding	1208	-1.2175	0.127842	-9.52344	1.67546e-21	4.56178e-20
SASH1	ENSG00000111961	protein_coding	4207	-1.21725	0.0733813	-16.588	8.5073e-62	9.49677e-60
COL5A3	ENSG00000080573	protein_coding	2209	-1.21633	0.0593335	-20.5	2.15371e-93	4.66486e-91
NFIC	ENSG00000141905	protein_coding	3980	-1.21467	0.0590778	-20.5606	6.1891e-94	1.42565e-91
MAD1L1	ENSG00000002822	protein_coding	422	-1.21412	0.202346	-6.00023	1.97043e-09	2.09486e-08
MVB12B	ENSG00000196814	protein_coding	283	-1.2101	0.188496	-6.41976	1.36486e-10	1.64509e-09
ITGA2	ENSG00000164171	protein_coding	6718	-1.20992	0.0506203	-23.9018	2.93544e-126	1.09228e-123
TTC7A	ENSG00000068724	protein_coding	602	-1.20935	0.140077	-8.63351	5.94954e-18	1.32018e-16
COLEC12	ENSG00000158270	protein_coding	426	-1.20888	0.122441	-9.87312	5.4444e-23	1.6257e-21
APCDD1L	ENSG00000198768	protein_coding	1773	-1.2071	0.0726544	-16.6143	5.48987e-62	6.1759e-60
CACNA2D1	ENSG00000153956	protein_coding	1756	-1.20658	0.144522	-8.34877	6.89804e-17	1.40596e-15
TANGO6	ENSG00000103047	protein_coding	523	-1.20634	0.145426	-8.29517	1.08428e-16	2.17937e-15
KDM4C	ENSG00000107077	protein_coding	515	-1.20621	0.133888	-9.00913	2.07703e-19	4.92515e-18
HSPG2	ENSG00000142798	protein_coding	4929	-1.19614	0.0752529	-15.8949	6.87203e-57	6.7383e-55
PARD3B	ENSG00000116117	protein_coding	144	-1.19608	0.362238	-3.30192	0.00096024	0.00394927
TIAM2	ENSG00000146426	protein_coding	125	-1.19503	0.248376	-4.81138	1.49892e-06	1.06996e-05
STX8	ENSG00000170310	protein_coding	409	-1.19388	0.127789	-9.34262	9.39826e-21	2.45301e-19
DOCK4	ENSG00000128512	protein_coding	3115	-1.19188	0.109975	-10.8377	2.28095e-27	8.62008e-26
DEPTOR	ENSG00000155792	protein_coding	199	-1.19174	0.232057	-5.13555	2.81327e-07	2.24567e-06
SEMA7A	ENSG00000138623	protein_coding	5295	-1.18976	0.0474983	-25.0486	1.80928e-138	8.7521e-136
CXCL2	ENSG00000081041	protein_coding	983	-1.18902	0.0900165	-13.2089	7.79211e-40	4.77127e-38
FAM53B	ENSG00000189319	protein_coding	453	-1.18863	0.146177	-8.13144	4.24217e-16	8.21927e-15
IGFBP5	ENSG00000115461	protein_coding	156	-1.18839	0.198088	-5.99932	1.98146e-09	2.10351e-08
AGPAT3	ENSG00000160216	protein_coding	1932	-1.18701	0.0955156	-12.4274	1.85624e-35	9.68984e-34
AKAP13	ENSG00000170776	protein_coding	1855	-1.184	0.0916376	-12.9205	3.4508e-38	1.97937e-36
VPS13B	ENSG00000132549	protein_coding	966	-1.184	0.107225	-11.0422	2.39211e-28	9.48477e-27
OLFM2	ENSG00000105088	protein_coding	263	-1.1743	0.172732	-6.79837	1.05807e-11	1.43637e-10
ATG7	ENSG00000197548	protein_coding	966	-1.17238	0.097656	-12.0052	3.33653e-33	1.61399e-31
FRMD5	ENSG00000171877	protein_coding	605	-1.17224	0.155193	-7.55343	4.23958e-14	7.12092e-13
HSPA5	ENSG00000044574	protein_coding	43652	-1.17219	0.034374	-34.1012	7.09214e-255	1.4703e-251
B3GNTL1	ENSG00000175711	protein_coding	91	-1.16957	0.32555	-3.59258	0.000327419	0.00150555
MT-ATP8	ENSG00000228253	protein_coding	8726	-1.16927	0.0558113	-20.9504	1.85968e-97	4.42422e-95
FARP1	ENSG00000152767	protein_coding	1579	-1.16396	0.114708	-10.1472	3.41035e-24	1.09493e-22
TSPAN18	ENSG00000157570	protein_coding	44	-1.16372	0.386776	-3.00877	0.00262304	0.00945495
SVIL	ENSG00000197321	protein_coding	1560	-1.16234	0.0982907	-11.8255	2.88166e-32	1.34465e-30
NACC2	ENSG00000148411	protein_coding	1158	-1.16147	0.078786	-14.742	3.46233e-49	2.807e-47
AHDC1	ENSG00000126705	protein_coding	734	-1.16002	0.0991173	-11.7035	1.22236e-31	5.4919e-30
ZDHHC14	ENSG00000175048	protein_coding	204	-1.15793	0.208209	-5.56139	2.6763e-08	2.46907e-07
TIAM1	ENSG00000156299	protein_coding	519	-1.15525	0.149965	-7.70344	1.32447e-14	2.31018e-13
ADAMTS3	ENSG00000156140	protein_coding	197	-1.15478	0.232288	-4.97132	6.64971e-07	5.04183e-06
FHAD1	ENSG00000142621	protein_coding	102	-1.15279	0.240246	-4.79839	1.59943e-06	1.13723e-05
HDAC4	ENSG00000068024	protein_coding	174	-1.14972	0.334005	-3.44223	0.000576931	0.00251122
SUGCT	ENSG00000175600	protein_coding	110	-1.14885	0.317362	-3.62001	0.000294595	0.00137377
AFF3	ENSG00000144218	protein_coding	1380	-1.14881	0.0914811	-12.5579	3.59718e-36	1.93342e-34
PEMT	ENSG00000133027	protein_coding	319	-1.14832	0.157245	-7.30275	2.81937e-13	4.42321e-12
MEGF6	ENSG00000162591	protein_coding	1448	-1.14555	0.110755	-10.3431	4.49741e-25	1.49351e-23
LIPG	ENSG00000101670	protein_coding	669	-1.14528	0.109159	-10.4918	9.42274e-26	3.25578e-24
TANC1	ENSG00000115183	protein_coding	1377	-1.13913	0.0780207	-14.6003	2.79553e-48	2.1929e-46
PARN	ENSG00000140694	protein_coding	1283	-1.13834	0.120366	-9.45734	3.15871e-21	8.50448e-20
LHPP	ENSG00000107902	protein_coding	65	-1.1378	0.324702	-3.50415	0.000458074	0.00203601
VAC14	ENSG00000103043	protein_coding	1643	-1.13718	0.0761988	-14.9239	2.30545e-50	1.90095e-48
ZFHX3	ENSG00000140836	protein_coding	1183	-1.13694	0.0874771	-12.9971	1.27136e-38	7.40961e-37
CACNA1A	ENSG00000141837	protein_coding	444	-1.13689	0.217653	-5.22339	1.75678e-07	1.44118e-06
KIF21B	ENSG00000116852	protein_coding	227	-1.13371	0.184719	-6.13749	8.38334e-10	9.2446e-09
ARID1B	ENSG00000049618	protein_coding	1767	-1.13171	0.0858524	-13.182	1.11408e-39	6.79305e-38
APBA1	ENSG00000107282	protein_coding	67	-1.13127	0.337928	-3.34766	0.000814978	0.0034054
NBAS	ENSG00000151779	protein_coding	1490	-1.13099	0.0802986	-14.0848	4.70783e-45	3.33269e-43
GLIS3	ENSG00000107249	protein_coding	732	-1.12845	0.134107	-8.41456	3.9438e-17	8.19948e-16
BNC2	ENSG00000173068	protein_coding	844	-1.12839	0.15533	-7.2645	3.74414e-13	5.82368e-12
KCNK2	ENSG00000082482	protein_coding	135	-1.12699	0.21608	-5.21562	1.83199e-07	1.49948e-06
KIAA1671	ENSG00000197077	protein_coding	1050	-1.12635	0.0940559	-11.9753	4.78705e-33	2.30796e-31
MT-ATP6	ENSG00000198899	protein_coding	32360	-1.12628	0.0671137	-16.7817	3.32135e-63	3.95077e-61
HLCS	ENSG00000159267	protein_coding	721	-1.12612	0.138895	-8.10773	5.1576e-16	9.95307e-15
CRISPLD2	ENSG00000103196	protein_coding	711	-1.1253	0.115139	-9.77338	1.46477e-22	4.24286e-21
RAPGEF5	ENSG00000136237	protein_coding	55	-1.12382	0.335696	-3.34771	0.000814812	0.0034054
TBL1X	ENSG00000101849	protein_coding	1033	-1.12342	0.102877	-10.92	9.2465e-28	3.55929e-26
ADK	ENSG00000156110	protein_coding	2103	-1.1191	0.0714667	-15.6591	2.87918e-55	2.71316e-53
SLC6A17	ENSG00000197106	protein_coding	60	-1.11907	0.319306	-3.50468	0.000457155	0.00203255
CNIH3	ENSG00000143786	protein_coding	634	-1.11857	0.113142	-9.88642	4.76792e-23	1.42664e-21
VPS13D	ENSG00000048707	protein_coding	1647	-1.11565	0.117381	-9.50455	2.0091e-21	5.43956e-20
DUSP1	ENSG00000120129	protein_coding	10858	-1.11502	0.0613227	-18.1828	7.06421e-74	1.05686e-71
NR3C2	ENSG00000151623	protein_coding	193	-1.11401	0.178482	-6.24157	4.33209e-10	4.9619e-09
SEPTIN9	ENSG00000184640	protein_coding	6667	-1.11366	0.055531	-20.0548	1.83426e-89	3.69705e-87
ZNF407	ENSG00000215421	protein_coding	605	-1.11242	0.105839	-10.5106	7.72394e-26	2.688e-24
GSE1	ENSG00000131149	protein_coding	1031	-1.11033	0.109422	-10.1472	3.40942e-24	1.09493e-22
PITPNC1	ENSG00000154217	protein_coding	143	-1.11029	0.368863	-3.01003	0.00261225	0.00942307
NTM	ENSG00000182667	protein_coding	1774	-1.10878	0.07141	-15.527	2.27692e-54	2.07816e-52
ARNT2	ENSG00000172379	protein_coding	188	-1.10775	0.195214	-5.67455	1.39054e-08	1.33374e-07
PREX1	ENSG00000124126	protein_coding	2192	-1.10437	0.0811688	-13.6058	3.69909e-42	2.38583e-40
RAI1	ENSG00000108557	protein_coding	1320	-1.10306	0.100914	-10.9307	8.22158e-28	3.18164e-26
SLC22A23	ENSG00000137266	protein_coding	189	-1.10299	0.199681	-5.52376	3.31826e-08	3.02099e-07
SHC3	ENSG00000148082	protein_coding	213	-1.09988	0.268475	-4.09678	4.18937e-05	0.000231781
LRRC17	ENSG00000128606	protein_coding	1733	-1.09725	0.0657759	-16.6816	1.78232e-62	2.0207e-60
FPR1	ENSG00000171051	protein_coding	74	-1.09446	0.341249	-3.20722	0.00134022	0.00525657
FBXL7	ENSG00000183580	protein_coding	527	-1.09432	0.124192	-8.81151	1.23466e-18	2.81719e-17
COL4A2	ENSG00000134871	protein_coding	33810	-1.09312	0.0368901	-29.6319	5.81017e-193	4.95984e-190
CEP128	ENSG00000100629	protein_coding	428	-1.09248	0.14952	-7.30661	2.73964e-13	4.30744e-12
GALNT10	ENSG00000164574	protein_coding	6498	-1.09084	0.0922849	-11.8204	3.06286e-32	1.41192e-30
ANKRD44	ENSG00000065413	protein_coding	233	-1.09049	0.357816	-3.04764	0.00230648	0.00845242
FOXN3	ENSG00000053254	protein_coding	1084	-1.08882	0.116562	-9.34112	9.53189e-21	2.48343e-19
THBD	ENSG00000178726	protein_coding	954	-1.08754	0.0859656	-12.6509	1.10641e-36	6.05897e-35
SUPT3H	ENSG00000196284	protein_coding	209	-1.08401	0.211555	-5.12402	2.99089e-07	2.37699e-06
CD82	ENSG00000085117	protein_coding	1371	-1.08197	0.112316	-9.63324	5.78733e-22	1.61511e-20
CHCHD6	ENSG00000159685	protein_coding	484	-1.08163	0.139646	-7.74551	9.51994e-15	1.67054e-13
ST3GAL5	ENSG00000115525	protein_coding	375	-1.07992	0.131562	-8.20848	2.24002e-16	4.41673e-15
MAML2	ENSG00000184384	protein_coding	1391	-1.0798	0.0981864	-10.9975	3.92914e-28	1.55367e-26
CDK14	ENSG00000058091	protein_coding	1295	-1.07555	0.0894937	-12.0181	2.85341e-33	1.38491e-31
HIPK2	ENSG00000064393	protein_coding	2556	-1.07312	0.0930512	-11.5325	9.04485e-31	3.87194e-29
IMMP2L	ENSG00000184903	protein_coding	85	-1.07299	0.280261	-3.82854	0.000128904	0.000649075
CCDC81	ENSG00000149201	protein_coding	81	-1.07269	0.327843	-3.27196	0.00106806	0.00433194
GAK	ENSG00000178950	protein_coding	1733	-1.06867	0.0814226	-13.125	2.36898e-39	1.42061e-37
PLXNA1	ENSG00000114554	protein_coding	6053	-1.06675	0.0559168	-19.0774	3.88961e-81	6.5635e-79
GFPT2	ENSG00000131459	protein_coding	4001	-1.06489	0.0589434	-18.0662	5.87865e-73	8.5311e-71
SGK1	ENSG00000118515	protein_coding	10332	-1.0642	0.0526316	-20.2198	6.55183e-91	1.33916e-88
EGR1	ENSG00000120738	protein_coding	11194	-1.06052	0.0462583	-22.9261	2.55434e-116	8.42467e-114
RGS2	ENSG00000116741	protein_coding	632	-1.05879	0.099494	-10.6417	1.90558e-26	6.89619e-25
TTC7B	ENSG00000165914	protein_coding	331	-1.05691	0.16649	-6.34816	2.1791e-10	2.57308e-09
PARVB	ENSG00000188677	protein_coding	647	-1.05658	0.15862	-6.66111	2.71766e-11	3.55624e-10
LRP8	ENSG00000157193	protein_coding	674	-1.05403	0.108863	-9.68214	3.59127e-22	1.01592e-20
ANO10	ENSG00000160746	protein_coding	1199	-1.05397	0.116248	-9.06653	1.22868e-19	2.9619e-18
KAZN	ENSG00000189337	protein_coding	266	-1.05364	0.168181	-6.26488	3.73112e-10	4.31099e-09
GPAT3	ENSG00000138678	protein_coding	93	-1.0531	0.336109	-3.13323	0.00172897	0.0065786
PHEX	ENSG00000102174	protein_coding	56	-1.05303	0.328403	-3.20652	0.0013435	0.00526799
EXT1	ENSG00000182197	protein_coding	5311	-1.0528	0.0534424	-19.6998	2.16464e-86	4.02734e-84
CASK	ENSG00000147044	protein_coding	795	-1.0524	0.0946336	-11.1208	9.93427e-29	3.99352e-27
MYOF	ENSG00000138119	protein_coding	12894	-1.05225	0.0410984	-25.6031	1.40748e-144	7.56496e-142
DPYD	ENSG00000188641	protein_coding	756	-1.04884	0.123849	-8.46869	2.48178e-17	5.27315e-16
NEK6	ENSG00000119408	protein_coding	1941	-1.04873	0.0903042	-11.6133	3.52702e-31	1.55103e-29
CTBP2	ENSG00000175029	protein_coding	2119	-1.04807	0.0955169	-10.9726	5.17679e-28	2.03592e-26
FAM172A	ENSG00000113391	protein_coding	460	-1.04791	0.131003	-7.99911	1.25326e-15	2.34372e-14
MTATP6P1	ENSG00000248527	unprocessed_pseudogene	2215	-1.04625	0.108372	-9.65426	4.71564e-22	1.32623e-20
EIPR1	ENSG00000032389	protein_coding	578	-1.04437	0.128379	-8.13501	4.11903e-16	8.00207e-15
ANK1	ENSG00000029534	protein_coding	571	-1.04313	0.146953	-7.09841	1.26204e-12	1.85871e-11
DIP2B	ENSG00000066084	protein_coding	2014	-1.04312	0.0682343	-15.2873	9.28828e-53	8.07135e-51
ST3GAL3	ENSG00000126091	protein_coding	311	-1.04296	0.15747	-6.62322	3.51459e-11	4.52561e-10
DOT1L	ENSG00000104885	protein_coding	1446	-1.04226	0.0954712	-10.917	9.55613e-28	3.66875e-26
RNF152	ENSG00000176641	protein_coding	430	-1.04006	0.219959	-4.72842	2.26271e-06	1.56662e-05
FAM193A	ENSG00000125386	protein_coding	928	-1.03554	0.12204	-8.48527	2.15226e-17	4.59318e-16
LDLR	ENSG00000130164	protein_coding	5377	-1.03524	0.0554979	-18.6538	1.177e-77	1.81709e-75
WDR7	ENSG00000091157	protein_coding	754	-1.03322	0.133413	-7.74449	9.59694e-15	1.68201e-13
ANKS1A	ENSG00000064999	protein_coding	862	-1.03283	0.0887326	-11.6398	2.58646e-31	1.14785e-29
NTSR1	ENSG00000101188	protein_coding	182	-1.03154	0.218371	-4.72382	2.31451e-06	1.59715e-05
PLCE1	ENSG00000138193	protein_coding	630	-1.02761	0.119529	-8.59718	8.16997e-18	1.7964e-16
AC010970.1	ENSG00000225840	processed_pseudogene	1754	-1.02727	0.11127	-9.23224	2.65026e-20	6.68879e-19
ADAM19	ENSG00000135074	protein_coding	7178	-1.02596	0.042774	-23.9855	3.93797e-127	1.54453e-124
FCHSD2	ENSG00000137478	protein_coding	1171	-1.02584	0.101513	-10.1056	5.21992e-24	1.66122e-22
DOCK10	ENSG00000135905	protein_coding	2216	-1.02381	0.081853	-12.5079	6.76118e-36	3.60729e-34
KIAA1549L	ENSG00000110427	protein_coding	4155	-1.02356	0.054855	-18.6593	1.06112e-77	1.65581e-75
SPOCK1	ENSG00000152377	protein_coding	8753	-1.02347	0.0572606	-17.8739	1.88438e-71	2.57982e-69
SEC24D	ENSG00000150961	protein_coding	4611	-1.02289	0.064663	-15.8188	2.30982e-56	2.21988e-54
CRTC1	ENSG00000105662	protein_coding	206	-1.02248	0.186005	-5.49706	3.86185e-08	3.48094e-07
NRP1	ENSG00000099250	protein_coding	13835	-1.02169	0.0600325	-17.019	5.93634e-65	7.36309e-63
DNER	ENSG00000187957	protein_coding	6718	-1.02155	0.04979	-20.5171	1.51348e-93	3.37903e-91
DUSP5	ENSG00000138166	protein_coding	3314	-1.01726	0.0568567	-17.8916	1.37055e-71	1.91244e-69
PTPRJ	ENSG00000149177	protein_coding	1804	-1.01655	0.0748547	-13.5803	5.24093e-42	3.36533e-40
THADA	ENSG00000115970	protein_coding	1172	-1.0143	0.0872615	-11.6237	3.12333e-31	1.37866e-29
SPSB1	ENSG00000171621	protein_coding	1666	-1.01427	0.0836274	-12.1284	7.46769e-34	3.68609e-32
GRB10	ENSG00000106070	protein_coding	2521	-1.01401	0.0691657	-14.6605	1.15337e-48	9.19652e-47
MICAL3	ENSG00000243156	protein_coding	2898	-1.01394	0.103386	-9.80732	1.04718e-22	3.06384e-21
NDRG1	ENSG00000104419	protein_coding	1160	-1.01289	0.0820424	-12.346	5.12087e-35	2.64463e-33
RAPGEF1	ENSG00000107263	protein_coding	1624	-1.01276	0.10333	-9.80118	1.11283e-22	3.24937e-21
FMN2	ENSG00000155816	protein_coding	1172	-1.01096	0.122108	-8.27922	1.23988e-16	2.47499e-15
UST	ENSG00000111962	protein_coding	336	-1.00914	0.138177	-7.30324	2.80922e-13	4.41206e-12
MYLK	ENSG00000065534	protein_coding	4022	-1.00625	0.107497	-9.36073	7.91854e-21	2.07426e-19
MYO1E	ENSG00000157483	protein_coding	1995	-1.00541	0.0796141	-12.6286	1.46936e-36	7.9269e-35
SLC45A4	ENSG00000022567	protein_coding	207	-1.00416	0.176282	-5.69634	1.22406e-08	1.18579e-07
BDKRB2	ENSG00000168398	protein_coding	457	-1.00362	0.136419	-7.35684	1.88318e-13	2.97698e-12
GJB2	ENSG00000165474	protein_coding	81	-1.00309	0.274423	-3.65526	0.000256925	0.0012141
AP003108.2	ENSG00000256591	protein_coding	121	-1.00296	0.304617	-3.29254	0.000992872	0.00406906
PACSIN2	ENSG00000100266	protein_coding	2586	-1.00274	0.0581254	-17.2513	1.09338e-66	1.37975e-64
DNM2	ENSG00000079805	protein_coding	3974	-1.00127	0.0564935	-17.7236	2.75638e-70	3.70376e-68

## Sheet: upreg genes_FC>1_p<0.01
RNA-Seq Analysis - free MTM_vs_control
gene_name	gene_id	gene_biotype	baseMean	log2FoldChange	lfcSE	stat	pvalue	padj
COL11A2	ENSG00000204248	protein_coding	13	7.07765	1.48883	4.75382	1.99604e-06	1.39406e-05
AC131160.1	ENSG00000283765	protein_coding	13	4.14794	1.05689	3.92466	8.68539e-05	0.000451441
DNAH17	ENSG00000187775	protein_coding	12	3.93922	1.0857	3.62829	0.000285309	0.00133347
TGIF2-RAB5IF	ENSG00000259399	protein_coding	14	3.23498	0.893257	3.62156	0.000292835	0.001366
KCNK15	ENSG00000124249	protein_coding	13	3.11979	0.88726	3.5162	0.000437764	0.00195172
ADGRE2	ENSG00000127507	protein_coding	11	3.05039	0.901509	3.38365	0.000715279	0.00302804
MISP	ENSG00000099812	protein_coding	59	3.03487	0.415645	7.30158	2.84418e-13	4.45731e-12
LINC00933	ENSG00000259728	transcribed_unprocessed_pseudogene	18	2.81058	0.859239	3.271	0.00107166	0.00434291
TMEM200C	ENSG00000206432	protein_coding	18	2.79848	0.627538	4.45947	8.21632e-06	5.19997e-05
PSMB8	ENSG00000204264	protein_coding	114	2.62245	0.483918	5.4192	5.98666e-08	5.24945e-07
LMTK3	ENSG00000142235	protein_coding	22	2.30993	0.559482	4.12869	3.64835e-05	0.000204015
MTRNR2L6	ENSG00000270672	protein_coding	2542	2.27203	0.0742225	30.6111	8.71644e-206	7.90581e-203
MTRNR2L1	ENSG00000256618	protein_coding	5587	2.23808	0.0561978	39.825	0	0
RAB11FIP4	ENSG00000131242	protein_coding	32	2.23012	0.677669	3.29087	0.000998788	0.00408869
DRGX	ENSG00000165606	protein_coding	18	2.21337	0.631681	3.50394	0.000458421	0.00203693
AL133353.2	ENSG00000285932	protein_coding	16	2.15669	0.652195	3.30682	0.00094361	0.00388914
MTRNR2L10	ENSG00000256045	protein_coding	1426	2.14569	0.0963801	22.2628	8.47914e-110	2.47856e-107
KCNH3	ENSG00000135519	protein_coding	36	2.04484	0.600177	3.40706	0.000656674	0.00281194
MTRNR2L8	ENSG00000255823	protein_coding	18892	2.03671	0.0587324	34.6779	1.69892e-263	4.93094e-260
SLC16A14	ENSG00000163053	protein_coding	47	1.97863	0.474182	4.17273	3.00974e-05	0.00017015
SMKR1	ENSG00000240204	protein_coding	16	1.97119	0.647739	3.04318	0.00234088	0.00856122
LRRC4	ENSG00000128594	protein_coding	37	1.9331	0.441034	4.3831	1.17001e-05	7.17935e-05
SRCIN1	ENSG00000277363	protein_coding	30	1.90255	0.521372	3.64912	0.000263139	0.00124023
LHX9	ENSG00000143355	protein_coding	62	1.88397	0.334869	5.62599	1.84443e-08	1.73245e-07
MYO5B	ENSG00000167306	protein_coding	90	1.87067	0.355324	5.26468	1.40437e-07	1.16926e-06
MTRNR2L12	ENSG00000269028	protein_coding	66107	1.81731	0.0577178	31.4861	1.3475e-217	1.62958e-214
BCL2L11	ENSG00000153094	protein_coding	171	1.81551	0.337237	5.38349	7.30563e-08	6.33329e-07
SLC25A27	ENSG00000153291	protein_coding	48	1.70375	0.405016	4.20662	2.59223e-05	0.000148572
CSPG5	ENSG00000114646	protein_coding	32	1.69815	0.496002	3.42367	0.000617808	0.00266834
TESMIN	ENSG00000132749	protein_coding	33	1.59167	0.463786	3.4319	0.000599368	0.00260031
SSR4P1	ENSG00000235374	transcribed_processed_pseudogene	92	1.58529	0.299241	5.2977	1.17272e-07	9.88295e-07
TMC6	ENSG00000141524	protein_coding	62	1.58062	0.325207	4.86035	1.17179e-06	8.57111e-06
MCF2L2	ENSG00000053524	protein_coding	55	1.5772	0.469764	3.35744	0.000786684	0.00330143
ELFN1	ENSG00000225968	protein_coding	29	1.54295	0.465681	3.31333	0.000921929	0.00380735
RND2	ENSG00000108830	protein_coding	36	1.5308	0.493192	3.10385	0.00191018	0.00716665
RSPO3	ENSG00000146374	protein_coding	43	1.50879	0.469752	3.21188	0.00131869	0.00518754
CES3	ENSG00000172828	protein_coding	34	1.48978	0.477559	3.11958	0.00181112	0.00685257
VWDE	ENSG00000146530	protein_coding	105	1.46419	0.264628	5.533	3.14804e-08	2.87866e-07
GPR146	ENSG00000164849	protein_coding	30	1.46393	0.475446	3.07907	0.00207647	0.0077076
EVI2B	ENSG00000185862	protein_coding	155	1.44869	0.227029	6.38108	1.75845e-10	2.1003e-09
AC132825.4	ENSG00000266885	transcribed_processed_pseudogene	161	1.38926	0.424021	3.2764	0.0010514	0.00427751
RPL13AP20	ENSG00000234498	processed_pseudogene	55	1.34552	0.362057	3.71632	0.000202146	0.000978176
PALM3	ENSG00000187867	protein_coding	73	1.34247	0.312317	4.29842	1.72017e-05	0.000102224
FCHO1	ENSG00000130475	protein_coding	58	1.34219	0.438595	3.0602	0.00221188	0.00815727
TRIM36	ENSG00000152503	protein_coding	88	1.3412	0.337476	3.97421	7.0614e-05	0.000373496
FAM86C2P	ENSG00000160172	transcribed_unprocessed_pseudogene	58	1.33959	0.387953	3.45296	0.000554481	0.0024215
ZNF296	ENSG00000170684	protein_coding	90	1.32758	0.271518	4.88947	1.0111e-06	7.48244e-06
WNT3	ENSG00000108379	protein_coding	97	1.27566	0.403849	3.15874	0.00158452	0.00608644
TXNIP	ENSG00000265972	protein_coding	2920	1.25667	0.0581408	21.6143	1.31739e-103	3.54037e-101
GPER1	ENSG00000164850	protein_coding	100	1.253	0.252469	4.96296	6.94259e-07	5.24471e-06
HPSE	ENSG00000173083	protein_coding	190	1.24854	0.225879	5.52747	3.24873e-08	2.95955e-07
RAB39B	ENSG00000155961	protein_coding	42	1.23955	0.411512	3.01219	0.00259372	0.00936553
KRT17	ENSG00000128422	protein_coding	145	1.23594	0.226417	5.45869	4.79668e-08	4.27052e-07
AGBL3	ENSG00000146856	protein_coding	45	1.22651	0.395613	3.10027	0.00193342	0.0072426
ZNF19	ENSG00000157429	protein_coding	58	1.22628	0.367095	3.34049	0.000836297	0.00348545
GPR85	ENSG00000164604	protein_coding	321	1.18098	0.145636	8.10915	5.09762e-16	9.85042e-15
EID3	ENSG00000255150	protein_coding	151	1.17946	0.215489	5.47343	4.41409e-08	3.94684e-07
C7orf31	ENSG00000153790	protein_coding	164	1.168	0.319161	3.65961	0.000252603	0.00119718
ZDHHC23	ENSG00000184307	protein_coding	210	1.16212	0.204015	5.69623	1.22484e-08	1.18579e-07
ITPRIPL1	ENSG00000198885	protein_coding	346	1.14463	0.197087	5.80771	6.33334e-09	6.3168e-08
C1QL4	ENSG00000186897	protein_coding	203	1.12572	0.211502	5.32251	1.02347e-07	8.68068e-07
JMJD7-PLA2G4B	ENSG00000168970	protein_coding	197	1.11859	0.181604	6.15947	7.29883e-10	8.0979e-09
PAQR6	ENSG00000160781	protein_coding	64	1.11575	0.341532	3.26689	0.00108734	0.00439908
BATF3	ENSG00000123685	protein_coding	146	1.10144	0.220172	5.00264	5.65492e-07	4.32372e-06
PURG	ENSG00000172733	protein_coding	89	1.09988	0.306827	3.58469	0.000337475	0.00154493
AVPI1	ENSG00000119986	protein_coding	847	1.0994	0.0947879	11.5985	4.1921e-31	1.8324e-29
C10orf88B	ENSG00000255624	transcribed_processed_pseudogene	64	1.09629	0.309164	3.546	0.000391123	0.00176437
CA11	ENSG00000063180	protein_coding	149	1.0956	0.270596	4.04882	5.14767e-05	0.000279996
SECTM1	ENSG00000141574	protein_coding	154	1.09148	0.256297	4.25864	2.05675e-05	0.000120159
FRZB	ENSG00000162998	protein_coding	64	1.09105	0.318338	3.42731	0.000609582	0.0026391
TMEFF2	ENSG00000144339	protein_coding	64	1.08547	0.320153	3.39049	0.000697674	0.00296302
ZNF488	ENSG00000265763	protein_coding	162	1.08348	0.196945	5.50143	3.76714e-08	3.39768e-07
CCDC136	ENSG00000128596	protein_coding	124	1.07875	0.244334	4.41505	1.00985e-05	6.2762e-05
CCL26	ENSG00000006606	protein_coding	85	1.07004	0.316561	3.38019	0.000724358	0.00306201
C3orf62	ENSG00000188315	protein_coding	114	1.05241	0.304372	3.45765	0.000544913	0.00238834
AC129492.3	ENSG00000263620	protein_coding	55	1.03525	0.325726	3.17828	0.00148152	0.00574247
SLC16A9	ENSG00000165449	protein_coding	57	1.02743	0.337055	3.04825	0.0023018	0.00843956
CDH24	ENSG00000139880	protein_coding	425	1.01899	0.140499	7.25266	4.08665e-13	6.33606e-12
CSKMT	ENSG00000214756	protein_coding	128	1.01707	0.227812	4.46451	8.02522e-06	5.09235e-05
GPR162	ENSG00000250510	protein_coding	86	1.00526	0.326484	3.07904	0.00207668	0.0077076
