# Supplementary material for: Mithramycin delivery systems to develop effective therapies in sarcomas
Source: J Nanobiotechnology. 2021 Sep 6;19:267. doi: 10.1186/s12951-021-01008-x (PMC8419920; doi:10.1186/s12951-021-01008-x)
Supplement: Supplementary file 7 — Additional file 7: Table S3. RNA-seq analysis showing KEGG-pathways up- and down-regulated in cells treated with free MTM vs control. [file 12951_2021_1008_MOESM7_ESM.xlsx]

## Sheet: downreg genes FC<-1_p<0.01
RNA-Seq Analysis - MTM-NP_vs_control
gene_name	gene_id	gene_biotype	baseMean	log2FoldChange	lfcSE	stat	pvalue	padj
TMEM132B	ENSG00000139364	protein_coding	23	-6.06191	0.864987	-7.00809	2.41592e-12	4.95932e-11
PRDM16	ENSG00000142611	protein_coding	24	-3.57892	0.951755	-3.76034	0.000169682	0.00103063
NTRK3	ENSG00000140538	protein_coding	14	-3.24685	0.876947	-3.70245	0.000213531	0.00126846
ST8SIA1	ENSG00000111728	protein_coding	18	-2.98941	0.921677	-3.24344	0.00118094	0.00572033
OPCML	ENSG00000183715	protein_coding	57	-2.75278	0.735227	-3.74412	0.000181025	0.00109276
CDH4	ENSG00000179242	protein_coding	128	-2.57167	0.25216	-10.1986	2.0117e-24	1.01197e-22
ROBO2	ENSG00000185008	protein_coding	34	-2.51154	0.506903	-4.95467	7.24542e-07	7.30017e-06
GPC6	ENSG00000183098	protein_coding	273	-2.44208	0.199373	-12.2488	1.70441e-34	1.35298e-32
TBC1D22A	ENSG00000054611	protein_coding	376	-2.4162	0.138687	-17.4219	5.62712e-68	1.37995e-65
EEFSEC	ENSG00000132394	protein_coding	16	-2.37074	0.729552	-3.24958	0.00115574	0.00561437
THSD4	ENSG00000187720	protein_coding	1819	-2.17003	0.342482	-6.33618	2.35534e-10	3.91596e-09
DIP2C	ENSG00000151240	protein_coding	578	-2.15636	0.135608	-15.9014	6.19356e-57	1.0632e-54
RPTOR	ENSG00000141564	protein_coding	1413	-2.12773	0.073387	-28.9933	7.9952e-185	1.37248e-181
AGAP1	ENSG00000157985	protein_coding	460	-2.09652	0.193267	-10.8478	2.04284e-27	1.20924e-25
IL26	ENSG00000111536	protein_coding	30	-2.02497	0.48139	-4.2065	2.59352e-05	0.000193991
PKNOX2	ENSG00000165495	protein_coding	230	-2.01482	0.310349	-6.49209	8.46521e-11	1.48851e-09
SLC25A21	ENSG00000183032	protein_coding	46	-1.98266	0.597196	-3.31994	0.000900358	0.00451428
AC069288.1	ENSG00000286192	protein_coding	154	-1.97253	0.26273	-7.50781	6.01226e-14	1.43096e-12
IL21R	ENSG00000103522	protein_coding	25	-1.95636	0.501509	-3.90095	9.58142e-05	0.000620588
TNFSF4	ENSG00000117586	protein_coding	135	-1.95489	0.257509	-7.59151	3.16191e-14	7.69902e-13
CCDC7	ENSG00000216937	protein_coding	48	-1.90686	0.584187	-3.26413	0.00109801	0.0053662
PLLP	ENSG00000102934	protein_coding	105	-1.90226	0.30515	-6.23385	4.55112e-10	7.353e-09
ADAMTS14	ENSG00000138316	protein_coding	65	-1.89974	0.315314	-6.02491	1.69202e-09	2.47989e-08
AKAP6	ENSG00000151320	protein_coding	35	-1.88392	0.513368	-3.66973	0.000242804	0.00141951
LMOD1	ENSG00000163431	protein_coding	81	-1.88052	0.291183	-6.45823	1.05936e-10	1.8369e-09
AC105052.3	ENSG00000267645	protein_coding	160	-1.80663	0.273236	-6.61199	3.79181e-11	6.9246e-10
KDM4B	ENSG00000127663	protein_coding	672	-1.78779	0.106943	-16.7171	9.83285e-63	2.07745e-60
MT-CYB	ENSG00000198727	protein_coding	19222	-1.77649	0.062312	-28.5096	8.91506e-179	1.36034e-175
XYLT1	ENSG00000103489	protein_coding	1625	-1.77616	0.0831338	-21.3651	2.82317e-101	1.55082e-98
FHOD3	ENSG00000134775	protein_coding	1172	-1.74945	0.0880548	-19.8678	7.7334e-88	3.21827e-85
KLHL29	ENSG00000119771	protein_coding	230	-1.7299	0.171037	-10.1142	4.77989e-24	2.36123e-22
ZNF469	ENSG00000225614	protein_coding	1074	-1.71085	0.0940749	-18.186	6.66062e-74	1.90563e-71
SLIT3	ENSG00000184347	protein_coding	69	-1.69968	0.318953	-5.32892	9.87966e-08	1.15176e-06
AC010970.1	ENSG00000225840	processed_pseudogene	1549	-1.68517	0.152275	-11.0666	1.82132e-28	1.14211e-26
ANKRD20A1	ENSG00000260691	protein_coding	55	-1.67133	0.411192	-4.06461	4.81123e-05	0.000335564
VAV2	ENSG00000160293	protein_coding	829	-1.639	0.117517	-13.9469	3.28372e-44	3.49577e-42
SMYD3	ENSG00000185420	protein_coding	310	-1.63385	0.168332	-9.70612	2.83954e-22	1.23795e-20
BTBD11	ENSG00000151136	protein_coding	139	-1.62277	0.234916	-6.90788	4.91949e-12	9.81968e-11
TMEM132D	ENSG00000151952	protein_coding	225	-1.61526	0.172281	-9.37574	6.86921e-21	2.73434e-19
COL5A1	ENSG00000130635	protein_coding	18742	-1.60604	0.0464213	-34.5971	2.79726e-262	1.63977e-258
PTPRG	ENSG00000144724	protein_coding	1174	-1.59941	0.0848886	-18.8413	3.46595e-79	1.10693e-76
PAPPA	ENSG00000182752	protein_coding	5139	-1.59904	0.0533356	-29.9807	1.75417e-197	4.015e-194
FRY	ENSG00000073910	protein_coding	109	-1.59566	0.26871	-5.9382	2.88171e-09	4.10951e-08
TMEM178B	ENSG00000261115	protein_coding	100	-1.58031	0.24954	-6.33291	2.40582e-10	3.99506e-09
SNX29	ENSG00000048471	protein_coding	420	-1.56971	0.177852	-8.82594	1.08547e-18	3.68069e-17
RPL22L1	ENSG00000163584	protein_coding	3842	-1.5687	0.0560936	-27.9658	4.2337e-172	5.81414e-169
CCN4	ENSG00000104415	protein_coding	517	-1.5638	0.130135	-12.0167	2.90177e-33	2.22626e-31
PRKCA	ENSG00000154229	protein_coding	1736	-1.56216	0.0677764	-23.0487	1.51472e-117	9.90556e-115
CHST11	ENSG00000171310	protein_coding	587	-1.56091	0.141514	-11.0301	2.73547e-28	1.70755e-26
MAP2K6	ENSG00000108984	protein_coding	118	-1.55722	0.344521	-4.51996	6.18504e-06	5.30207e-05
TRAPPC9	ENSG00000167632	protein_coding	171	-1.52689	0.242091	-6.30711	2.8429e-10	4.69814e-09
NRXN3	ENSG00000021645	protein_coding	29	-1.52178	0.459827	-3.30947	0.000934717	0.00465595
EHMT1	ENSG00000181090	protein_coding	1262	-1.51799	0.100755	-15.066	2.70834e-51	3.79527e-49
COL18A1	ENSG00000182871	protein_coding	978	-1.51186	0.101284	-14.927	2.19956e-50	2.99074e-48
SULF1	ENSG00000137573	protein_coding	189	-1.49361	0.313944	-4.75758	1.9593e-06	1.85566e-05
EGR3	ENSG00000179388	protein_coding	91	-1.49297	0.302676	-4.93257	8.11553e-07	8.1114e-06
UNC5B	ENSG00000107731	protein_coding	204	-1.49254	0.181976	-8.20188	2.36666e-16	6.67378e-15
RASA3	ENSG00000185989	protein_coding	2647	-1.4864	0.0651661	-22.8093	3.7032e-115	2.31164e-112
GRIK2	ENSG00000164418	protein_coding	50	-1.48107	0.418735	-3.53702	0.000404677	0.0022319
CEMIP	ENSG00000103888	protein_coding	278	-1.47935	0.301773	-4.90219	9.47748e-07	9.35688e-06
ADAMTS2	ENSG00000087116	protein_coding	2045	-1.47402	0.0744081	-19.81	2.44183e-87	9.86282e-85
NAV2	ENSG00000166833	protein_coding	2392	-1.46681	0.102753	-14.2751	3.12831e-46	3.61018e-44
ROR1	ENSG00000185483	protein_coding	225	-1.46415	0.181199	-8.08031	6.46048e-16	1.77444e-14
SDK1	ENSG00000146555	protein_coding	127	-1.46387	0.389423	-3.75908	0.000170539	0.00103491
CTIF	ENSG00000134030	protein_coding	1286	-1.45885	0.095328	-15.3034	7.25305e-53	1.07103e-50
SEMA5A	ENSG00000112902	protein_coding	1806	-1.44998	0.0805777	-17.9948	2.13892e-72	5.87476e-70
ARHGAP28	ENSG00000088756	protein_coding	56	-1.44977	0.444056	-3.26483	0.00109528	0.00535667
ZMIZ1	ENSG00000108175	protein_coding	2209	-1.44561	0.089416	-16.1673	8.581e-59	1.55056e-56
EXOC4	ENSG00000131558	protein_coding	1831	-1.43992	0.0650535	-22.1345	1.47251e-108	8.79219e-106
LPP	ENSG00000145012	protein_coding	1908	-1.42834	0.12535	-11.3948	4.43863e-30	3.07857e-28
DYSF	ENSG00000135636	protein_coding	409	-1.4244	0.130713	-10.8972	1.18923e-27	7.22643e-26
ANK2	ENSG00000145362	protein_coding	618	-1.42217	0.177862	-7.99593	1.28596e-15	3.46956e-14
SPRR2D	ENSG00000163216	protein_coding	36	-1.41884	0.415314	-3.4163	0.000634793	0.00333115
ARHGEF10L	ENSG00000074964	protein_coding	245	-1.40584	0.193545	-7.26364	3.7681e-13	8.41419e-12
CACNA1A	ENSG00000141837	protein_coding	497	-1.40494	0.244727	-5.74083	9.42136e-09	1.24888e-07
SH3RF3	ENSG00000172985	protein_coding	759	-1.40304	0.0927105	-15.1335	9.73657e-52	1.39284e-49
GRAMD4	ENSG00000075240	protein_coding	232	-1.39666	0.23164	-6.02945	1.64515e-09	2.42026e-08
SCFD2	ENSG00000184178	protein_coding	559	-1.39478	0.118088	-11.8114	3.40981e-32	2.54494e-30
SLC39A11	ENSG00000133195	protein_coding	170	-1.3931	0.204317	-6.81831	9.21163e-12	1.77424e-10
TSPAN9	ENSG00000011105	protein_coding	639	-1.38499	0.122405	-11.3148	1.10838e-29	7.57283e-28
ANKRD11	ENSG00000167522	protein_coding	6251	-1.3829	0.0678202	-20.3906	2.02603e-92	9.2745e-90
GNAO1	ENSG00000087258	protein_coding	43	-1.37415	0.394759	-3.48099	0.000499571	0.00269255
DIAPH2	ENSG00000147202	protein_coding	466	-1.37172	0.127687	-10.7428	6.4054e-27	3.65001e-25
CXCL8	ENSG00000169429	protein_coding	4516	-1.37062	0.0890574	-15.3903	1.90151e-53	2.83842e-51
CNTNAP3P2	ENSG00000276386	unprocessed_pseudogene	97	-1.36982	0.367982	-3.72252	0.000197245	0.00118081
RABGAP1L	ENSG00000152061	protein_coding	604	-1.36882	0.110646	-12.3711	3.74583e-35	3.06199e-33
MAML3	ENSG00000196782	protein_coding	334	-1.35556	0.147362	-9.19886	3.61769e-20	1.36114e-18
NFATC2	ENSG00000101096	protein_coding	288	-1.35485	0.158789	-8.53243	1.43303e-17	4.50339e-16
GRK5	ENSG00000198873	protein_coding	1161	-1.35329	0.0857865	-15.7751	4.61414e-56	7.82295e-54
GLIS1	ENSG00000174332	protein_coding	120	-1.34946	0.26076	-5.17511	2.27783e-07	2.51863e-06
RPS6KA2	ENSG00000071242	protein_coding	2384	-1.34676	0.121514	-11.0832	1.51441e-28	9.6732e-27
CDH13	ENSG00000140945	protein_coding	812	-1.33413	0.0935545	-14.2604	3.86175e-46	4.41945e-44
SND1	ENSG00000197157	protein_coding	6182	-1.33318	0.0514632	-25.9054	5.78361e-148	6.10972e-145
PRKAR1B	ENSG00000188191	protein_coding	426	-1.33229	0.13928	-9.56554	1.11615e-21	4.70186e-20
DOCK1	ENSG00000150760	protein_coding	2150	-1.33172	0.0901441	-14.7733	2.17865e-49	2.77031e-47
MEF2C	ENSG00000081189	protein_coding	108	-1.31876	0.335469	-3.93108	8.45649e-05	0.000555129
ITPR2	ENSG00000123104	protein_coding	1042	-1.31664	0.290729	-4.52875	5.93332e-06	5.10221e-05
SCUBE3	ENSG00000146197	protein_coding	1423	-1.31639	0.0813385	-16.1841	6.53017e-59	1.19572e-56
ADAM12	ENSG00000148848	protein_coding	875	-1.30085	0.118383	-10.9884	4.34421e-28	2.67529e-26
NPAS2	ENSG00000170485	protein_coding	862	-1.29641	0.176787	-7.33318	2.24759e-13	5.10183e-12
FARS2	ENSG00000145982	protein_coding	293	-1.29628	0.1545	-8.39012	4.85634e-17	1.48205e-15
DENND1A	ENSG00000119522	protein_coding	436	-1.2801	0.137053	-9.34018	9.61677e-21	3.75191e-19
MT-ND4L	ENSG00000212907	protein_coding	7645	-1.27682	0.055172	-23.1426	1.72772e-118	1.18634e-115
ZC3H3	ENSG00000014164	protein_coding	477	-1.27518	0.138541	-9.20439	3.43603e-20	1.29635e-18
EPHB2	ENSG00000133216	protein_coding	3343	-1.27474	0.0629725	-20.2428	4.10914e-91	1.82035e-88
MGAT5	ENSG00000152127	protein_coding	2833	-1.26589	0.0987078	-12.8246	1.19395e-37	1.05106e-35
DCLK1	ENSG00000133083	protein_coding	150	-1.26351	0.195076	-6.47701	9.35596e-11	1.63932e-09
RXRA	ENSG00000186350	protein_coding	1038	-1.26051	0.0989482	-12.7391	3.58644e-37	3.09765e-35
DIS3L2	ENSG00000144535	protein_coding	535	-1.25739	0.158617	-7.92723	2.24094e-15	5.90688e-14
SNTB1	ENSG00000172164	protein_coding	385	-1.25614	0.132558	-9.47615	2.63831e-21	1.08155e-19
GLI2	ENSG00000074047	protein_coding	913	-1.25391	0.189691	-6.61026	3.83649e-11	6.99688e-10
APBA2	ENSG00000034053	protein_coding	295	-1.25	0.179957	-6.94608	3.75586e-12	7.61878e-11
PCDHGA4	ENSG00000262576	protein_coding	37	-1.24465	0.399041	-3.11911	0.001814	0.00830039
NR4A2	ENSG00000153234	protein_coding	261	-1.23657	0.254741	-4.85424	1.20848e-06	1.17536e-05
HDAC4	ENSG00000068024	protein_coding	224	-1.23617	0.256243	-4.82421	1.40561e-06	1.35272e-05
CSGALNACT1	ENSG00000147408	protein_coding	70	-1.23406	0.387883	-3.18152	0.00146505	0.00686441
MT-ND4	ENSG00000198886	protein_coding	47156	-1.2303	0.0624791	-19.6913	2.55933e-86	9.76313e-84
RIPOR3	ENSG00000042062	protein_coding	86	-1.22848	0.30683	-4.00378	6.23383e-05	0.000423808
APBB2	ENSG00000163697	protein_coding	3861	-1.22431	0.0723077	-16.932	2.61305e-64	5.78791e-62
XXYLT1	ENSG00000173950	protein_coding	659	-1.21169	0.112262	-10.7934	3.69869e-27	2.15229e-25
PRKG1	ENSG00000185532	protein_coding	634	-1.21157	0.175216	-6.91472	4.68785e-12	9.39828e-11
PITPNM2	ENSG00000090975	protein_coding	601	-1.21038	0.122334	-9.89404	4.41816e-23	2.00909e-21
FAM155A	ENSG00000204442	protein_coding	327	-1.2063	0.143158	-8.4264	3.56469e-17	1.09762e-15
MAD1L1	ENSG00000002822	protein_coding	492	-1.2007	0.185379	-6.47696	9.35866e-11	1.63932e-09
CAMK1D	ENSG00000183049	protein_coding	105	-1.19105	0.240147	-4.95965	7.06219e-07	7.13125e-06
CXCL1	ENSG00000163739	protein_coding	588	-1.18824	0.120856	-9.83191	8.20501e-23	3.64658e-21
COL13A1	ENSG00000197467	protein_coding	2731	-1.18582	0.0648835	-18.2761	1.28292e-74	3.83006e-72
MINAR1	ENSG00000169330	protein_coding	54	-1.18402	0.322629	-3.66992	0.000242624	0.00141906
KIRREL3	ENSG00000149571	protein_coding	113	-1.18393	0.236855	-4.99856	5.77602e-07	5.90634e-06
CACNA2D1	ENSG00000153956	protein_coding	1922	-1.16872	0.249267	-4.68864	2.75029e-06	2.52135e-05
TIMP3	ENSG00000100234	protein_coding	20595	-1.1654	0.0315965	-36.8837	8.42268e-298	1.15669e-293
INPP5A	ENSG00000068383	protein_coding	650	-1.16273	0.138847	-8.37415	5.5622e-17	1.68622e-15
TTC28	ENSG00000100154	protein_coding	610	-1.16147	0.165487	-7.01846	2.24319e-12	4.65344e-11
ANAPC1P4	ENSG00000234231	transcribed_unprocessed_pseudogene	265	-1.15931	0.193442	-5.99304	2.0596e-09	2.99125e-08
MSI2	ENSG00000153944	protein_coding	808	-1.15215	0.133599	-8.62394	6.46882e-18	2.08047e-16
TNS3	ENSG00000136205	protein_coding	1562	-1.15118	0.0756681	-15.2136	2.87356e-52	4.15396e-50
CLEC16A	ENSG00000038532	protein_coding	873	-1.14896	0.117533	-9.77558	1.43333e-22	6.34967e-21
SYT1	ENSG00000067715	protein_coding	1083	-1.1465	0.136971	-8.37038	5.7433e-17	1.72967e-15
ITGA11	ENSG00000137809	protein_coding	4107	-1.14573	0.08586	-13.3442	1.28041e-40	1.25599e-38
TBCD	ENSG00000141556	protein_coding	1219	-1.14096	0.102763	-11.1028	1.21574e-28	7.87539e-27
MT-ND5	ENSG00000198786	protein_coding	20672	-1.14017	0.0725697	-15.7113	1.26465e-55	2.06756e-53
NCKAP5	ENSG00000176771	protein_coding	319	-1.13612	0.218338	-5.20351	1.95558e-07	2.19233e-06
PARD3B	ENSG00000116117	protein_coding	152	-1.13475	0.259206	-4.37779	1.19888e-05	9.70766e-05
BCAS3	ENSG00000141376	protein_coding	235	-1.13116	0.223568	-5.05957	4.20197e-07	4.40165e-06
GMDS	ENSG00000112699	protein_coding	240	-1.13086	0.211175	-5.35507	8.55239e-08	1.00385e-06
NAV1	ENSG00000134369	protein_coding	10603	-1.13075	0.0581356	-19.4503	2.89853e-84	9.95138e-82
ABCA1	ENSG00000165029	protein_coding	3997	-1.12947	0.060487	-18.673	8.21613e-78	2.50738e-75
FOSB	ENSG00000125740	protein_coding	1787	-1.12904	0.304772	-3.70454	0.000211774	0.00126009
CNTNAP3	ENSG00000106714	protein_coding	1296	-1.128	0.0939814	-12.0024	3.45175e-33	2.6335e-31
CCL2	ENSG00000108691	protein_coding	111	-1.12765	0.263293	-4.2829	1.84476e-05	0.000142164
SBF2	ENSG00000133812	protein_coding	1336	-1.12678	0.11175	-10.0831	6.5636e-24	3.18509e-22
ANK3	ENSG00000151150	protein_coding	142	-1.12365	0.268876	-4.17905	2.92733e-05	0.000215902
ARHGAP42	ENSG00000165895	protein_coding	484	-1.11891	0.223053	-5.01637	5.26578e-07	5.41685e-06
MAGI1	ENSG00000151276	protein_coding	702	-1.11564	0.126308	-8.83273	1.02149e-18	3.4723e-17
KAZN	ENSG00000189337	protein_coding	279	-1.11263	0.169247	-6.57399	4.8986e-11	8.87499e-10
AJAP1	ENSG00000196581	protein_coding	213	-1.10182	0.183641	-5.99985	1.97504e-09	2.87322e-08
IGFBP5	ENSG00000115461	protein_coding	160	-1.10016	0.196715	-5.59265	2.23627e-08	2.82787e-07
LRP5	ENSG00000162337	protein_coding	862	-1.09802	0.121404	-9.04435	1.50557e-19	5.42677e-18
EXOC6B	ENSG00000144036	protein_coding	872	-1.09349	0.118988	-9.18993	3.93101e-20	1.47097e-18
ANKRD44	ENSG00000065413	protein_coding	259	-1.08841	0.285039	-3.81846	0.000134287	0.000836353
GTF2IRD1	ENSG00000006704	protein_coding	784	-1.08393	0.112967	-9.5951	8.3836e-22	3.56446e-20
DAPK1	ENSG00000196730	protein_coding	269	-1.08357	0.186551	-5.80842	6.30658e-09	8.54125e-08
ANKRD20A2P	ENSG00000183148	protein_coding	80	-1.08096	0.291061	-3.71385	0.000204134	0.00121833
JAZF1	ENSG00000153814	protein_coding	696	-1.07318	0.120954	-8.8726	7.14593e-19	2.4507e-17
DEPTOR	ENSG00000155792	protein_coding	217	-1.06771	0.195967	-5.44841	5.08213e-08	6.14374e-07
VPS13B	ENSG00000132549	protein_coding	1066	-1.0653	0.139872	-7.6163	2.61059e-14	6.41346e-13
SDC1	ENSG00000115884	protein_coding	11615	-1.06514	0.0424949	-25.0652	1.1936e-138	1.17083e-135
ROR2	ENSG00000169071	protein_coding	87	-1.065	0.276258	-3.85508	0.000115692	0.000734871
CHSY3	ENSG00000198108	protein_coding	540	-1.06488	0.129511	-8.22231	1.99626e-16	5.66417e-15
SLC44A5	ENSG00000137968	protein_coding	143	-1.06464	0.210416	-5.05969	4.19938e-07	4.40165e-06
CXCL3	ENSG00000163734	protein_coding	472	-1.05959	0.118041	-8.97641	2.79743e-19	9.92689e-18
MT-ND3	ENSG00000198840	protein_coding	23378	-1.05907	0.0553593	-19.1309	1.39596e-81	4.6758e-79
MAGI2	ENSG00000187391	protein_coding	140	-1.05267	0.236602	-4.44912	8.62228e-06	7.18506e-05
COL27A1	ENSG00000196739	protein_coding	965	-1.05136	0.172151	-6.10723	1.01374e-09	1.56462e-08
MICAL2	ENSG00000133816	protein_coding	13842	-1.05104	0.043785	-24.0045	2.49424e-127	1.90297e-124
TBC1D5	ENSG00000131374	protein_coding	2004	-1.05024	0.0719464	-14.5976	2.91019e-48	3.53678e-46
STX8	ENSG00000170310	protein_coding	424	-1.04086	0.12089	-8.61003	7.30403e-18	2.3436e-16
HSPA5	ENSG00000044574	protein_coding	45093	-1.04022	0.0320467	-32.4596	3.963e-231	1.08848e-227
LTBP1	ENSG00000049323	protein_coding	5471	-1.03584	0.0418069	-24.7767	1.59791e-135	1.37151e-132
PAPPA2	ENSG00000116183	protein_coding	74	-1.03429	0.286772	-3.60667	0.000310156	0.00176958
CRADD	ENSG00000169372	protein_coding	179	-1.03313	0.216105	-4.78068	1.74707e-06	1.66268e-05
NTM	ENSG00000182667	protein_coding	1853	-1.03271	0.0728518	-14.1756	1.2981e-45	1.47329e-43
SPIDR	ENSG00000164808	protein_coding	838	-1.0284	0.173592	-5.92423	3.13758e-09	4.42386e-08
PTGIS	ENSG00000124212	protein_coding	164	-1.02766	0.26112	-3.9356	8.29894e-05	0.000546837
BABAM2	ENSG00000158019	protein_coding	561	-1.02472	0.130089	-7.87711	3.35049e-15	8.73099e-14
MYO10	ENSG00000145555	protein_coding	8860	-1.0207	0.0433652	-23.5372	1.6962e-122	1.22599e-119
LRBA	ENSG00000198589	protein_coding	1454	-1.02044	0.125509	-8.13046	4.27671e-16	1.18412e-14
VPS13D	ENSG00000048707	protein_coding	1740	-1.01926	0.121853	-8.36471	6.02636e-17	1.81094e-15
DAAM2	ENSG00000146122	protein_coding	718	-1.01628	0.108238	-9.38932	6.03864e-21	2.41775e-19
CDKAL1	ENSG00000145996	protein_coding	468	-1.01386	0.115252	-8.79683	1.4073e-18	4.73686e-17
ARHGAP39	ENSG00000147799	protein_coding	312	-1.01246	0.135631	-7.46482	8.34118e-14	1.94481e-12
ACTA2	ENSG00000107796	protein_coding	160	-1.01245	0.193373	-5.23572	1.64343e-07	1.86369e-06
AFF3	ENSG00000144218	protein_coding	1534	-1.00699	0.0958505	-10.5058	8.12318e-26	4.37473e-24
FAF1	ENSG00000185104	protein_coding	1758	-1.00653	0.101168	-9.94904	2.54623e-23	1.18534e-21
JARID2	ENSG00000008083	protein_coding	692	-1.00504	0.0980475	-10.2505	1.17689e-24	5.98601e-23
MT-ATP8	ENSG00000228253	protein_coding	9149	-1.00492	0.0583754	-17.2148	2.05821e-66	4.79075e-64
AGPAT3	ENSG00000160216	protein_coding	2018	-1.00428	0.099445	-10.0989	5.58781e-24	2.72118e-22
ETV6	ENSG00000139083	protein_coding	641	-1.00341	0.134332	-7.46963	8.04193e-14	1.87823e-12
MVB12B	ENSG00000196814	protein_coding	307	-1.0034	0.180903	-5.54662	2.91243e-08	3.64266e-07
FNDC3B	ENSG00000075420	protein_coding	4467	-1.00249	0.0755857	-13.2629	3.79666e-40	3.6208e-38
PDE1C	ENSG00000154678	protein_coding	764	-1.00151	0.120885	-8.28482	1.1829e-16	3.4637e-15

## Sheet: upreg genes FC>1_p<0.01
RNA-Seq Analysis - MTM-NP_vs_control
gene_name	gene_id	gene_biotype	baseMean	log2FoldChange	lfcSE	stat	pvaluE	padj
ZRSR2P1	ENSG00000212643	transcribed_processed_pseudogene	18	7.55603	1.31846	5.73096	9.98609e-09	1.31895e-07
MISP	ENSG00000099812	protein_coding	42	2.44396	0.453399	5.3903	7.03383e-08	8.37777e-07
FGFR3	ENSG00000068078	protein_coding	32	2.3153	0.757268	3.05744	0.00223238	0.00987986
SPCS2P4	ENSG00000228589	processed_pseudogene	18	2.25478	0.699981	3.2212	0.00127654	0.00609552
GLI1	ENSG00000111087	protein_coding	37	2.17696	0.511875	4.25291	2.1101e-05	0.000160488
SLC12A5	ENSG00000124140	protein_coding	20	1.91899	0.588499	3.26083	0.00111087	0.00542134
ZMYND10	ENSG00000004838	protein_coding	26	1.8801	0.538838	3.48918	0.0004845	0.00261645
MTRNR2L6	ENSG00000270672	protein_coding	2043	1.87371	0.077334	24.2288	1.10679e-129	8.94087e-127
MTRNR2L1	ENSG00000256618	protein_coding	4386	1.79471	0.0618032	29.0391	2.1119e-185	4.14324e-182
ARTN	ENSG00000117407	protein_coding	24	1.74544	0.52715	3.31109	0.000929328	0.00463752
GJB3	ENSG00000188910	protein_coding	23	1.73935	0.545611	3.18789	0.00143315	0.00674022
MTRNR2L8	ENSG00000255823	protein_coding	16084	1.73345	0.0503602	34.4209	1.22606e-259	4.20938e-256
MYO5B	ENSG00000167306	protein_coding	81	1.68374	0.327733	5.13752	2.78382e-07	3.02454e-06
LRRC4	ENSG00000128594	protein_coding	33	1.66856	0.458097	3.64237	0.00027014	0.00156072
MTRNR2L10	ENSG00000256045	protein_coding	1101	1.6636	0.107167	15.5234	2.40962e-54	3.76037e-52
RIMS3	ENSG00000117016	protein_coding	29	1.63891	0.47295	3.46529	0.000529659	0.00283358
SLC16A14	ENSG00000163053	protein_coding	38	1.60128	0.412617	3.88079	0.00010412	0.000668266
TMC6	ENSG00000141524	protein_coding	58	1.58292	0.36941	4.28498	1.82752e-05	0.000140917
MTRNR2L12	ENSG00000269028	protein_coding	56989	1.52671	0.0441373	34.5899	3.5821e-262	1.63977e-258
MYO7B	ENSG00000169994	protein_coding	139	1.50326	0.329426	4.56327	5.03632e-06	4.39135e-05
ZHX1-C8orf76	ENSG00000259305	protein_coding	44	1.41955	0.427273	3.32236	0.000892583	0.00448174
SCNN1D	ENSG00000162572	protein_coding	65	1.3939	0.406541	3.42867	0.000606547	0.00319391
BCL2L11	ENSG00000153094	protein_coding	143	1.36738	0.293818	4.65384	3.25814e-06	2.94757e-05
FAXDC2	ENSG00000170271	protein_coding	90	1.36059	0.287268	4.73631	2.17649e-06	2.04233e-05
SSR4P1	ENSG00000235374	transcribed_processed_pseudogene	82	1.34813	0.288695	4.66973	3.01601e-06	2.74843e-05
EIF3CL	ENSG00000205609	protein_coding	85	1.32034	0.359402	3.67372	0.000239049	0.00139994
ZNF19	ENSG00000157429	protein_coding	57	1.28805	0.35941	3.5838	0.000338628	0.00191059
SLC29A4	ENSG00000164638	protein_coding	52	1.28779	0.339204	3.79651	0.000146749	0.000906161
AMIGO3	ENSG00000176020	protein_coding	74	1.27956	0.408097	3.13545	0.00171594	0.00790504
GPER1	ENSG00000164850	protein_coding	95	1.27343	0.320401	3.97448	7.05343e-05	0.00047205
LHX9	ENSG00000143355	protein_coding	48	1.24495	0.353855	3.51825	0.000434403	0.00237676
HPSE	ENSG00000173083	protein_coding	188	1.24413	0.21189	5.87156	4.31705e-09	5.9885e-08
SLC38A4	ENSG00000139209	protein_coding	61	1.16412	0.370152	3.14499	0.00166092	0.00767478
C7orf31	ENSG00000153790	protein_coding	162	1.1621	0.255457	4.5491	5.38767e-06	4.66807e-05
PALM3	ENSG00000187867	protein_coding	66	1.14914	0.31345	3.66609	0.000246287	0.00143803
FAM86C2P	ENSG00000160172	transcribed_unprocessed_pseudogene	51	1.14718	0.375625	3.05406	0.00225765	0.00996922
PRRC2A	ENSG00000204469	protein_coding	83	1.08653	0.331504	3.27757	0.00104706	0.00514647
LPAR2	ENSG00000064547	protein_coding	60	1.06523	0.333772	3.1915	0.00141537	0.00666524
SECTM1	ENSG00000141574	protein_coding	146	1.04594	0.208596	5.01417	5.32637e-07	5.47098e-06
MESP1	ENSG00000166823	protein_coding	122	1.03933	0.317045	3.27819	0.00104474	0.00513969
C1QL4	ENSG00000186897	protein_coding	192	1.00228	0.231579	4.32802	1.50456e-05	0.00011909
