# Supplementary material for: Mithramycin delivery systems to develop effective therapies in sarcomas
Source: J Nanobiotechnology. 2021 Sep 6;19:267. doi: 10.1186/s12951-021-01008-x (PMC8419920; doi:10.1186/s12951-021-01008-x)
Supplement: Supplementary file 8 — Additional file 8: Table S4. RNA-seq analysis showing KEGG-pathways up- and down-regulated in cells treated with free MTM vs control. [file 12951_2021_1008_MOESM8_ESM.xlsx]

## Sheet: downreg genes_FC<-1_p<0.01
RNA-Seq Analysis - MTM-NP_vs_free MTM
gene_name	gene_id	gene_biotype	baseMean	log2FoldChange	lfcSE	stat	pvalue	padj
NPHP3-ACAD11	ENSG00000274810	protein_coding	85	-2.88387	0.382211	-7.54523	4.515e-14	3.56573e-11
PLLP	ENSG00000102934	protein_coding	106	-1.77306	0.259996	-6.81956	9.13202e-12	4.80801e-09
PSMB8	ENSG00000204264	protein_coding	125	-2.2866	0.353484	-6.46875	9.88158e-11	4.02786e-08
HS3ST1	ENSG00000002587	protein_coding	46	-2.26537	0.42443	-5.33743	9.4275e-08	1.72646e-05
WNT3	ENSG00000108379	protein_coding	97	-1.36223	0.273632	-4.97833	6.41348e-07	9.42333e-05

## Sheet: upreg genes_FC>1_p<0.01
RNA-Seq Analysis - MTM-NP_vs_free MTM
gene_name	gene_id	gene_biotype	baseMean	log2FoldChange	lfcSE	stat	pvalue	padj
NR4A1	ENSG00000123358	protein_coding	1262	1.64666	0.111598	14.7552	2.84749e-49	3.59808e-45
BCAS3	ENSG00000141376	protein_coding	121	1.31919	0.281461	4.68692	2.77351e-06	0.000297001
PRRC2A	ENSG00000204469	protein_coding	80	1.28424	0.315724	4.06761	4.74983e-05	0.00315889
FOSB	ENSG00000125740	protein_coding	756	1.26546	0.327537	3.86355	0.00011175	0.00613945
