# Supplementary material for: Mithramycin delivery systems to develop effective therapies in sarcomas
Source: J Nanobiotechnology. 2021 Sep 6;19:267. doi: 10.1186/s12951-021-01008-x (PMC8419920; doi:10.1186/s12951-021-01008-x)
Supplement: Supplementary file 9 — Additional file 9: Table S5. RNA-seq analysis showing KEGG-pathways up- and down-regulated in cells treated with MTM-NPs vs control. [file 12951_2021_1008_MOESM9_ESM.xlsx]

## Sheet: dowregulated pathways
RNA-Seq Analysis - free MTM_vs_control
pathway	pval	padj	log2Err	ES	NES	totalGEnECount	diffGEnECount	diffGEnEList
KEGG_ECM_RECEPTOR_INTERACTION	1e-10	5.7e-09		-0.80916	-2.17775	81	36	COL5A1,THBS2,COL4A2,SDC1,COL6A3,COL4A1,ITGA2,ITGA5,COL1A2,COL5A3,COL6A1,COL1A1,LAMA5,LAMC1,HSPG2,ITGA6,ITGA11,ITGA3,COL6A2,COL5A2,ITGB1,TNC,FN1,THBS1,ITGB5,DAG1,COL3A1,SDC2,AGRN,ITGA1,ITGA4,ITGB3,LAMB1,LAMA4,ITGA10,SDC3
KEGG_PRION_DISEASES	0.000219705	0.00139147	0.518848	-0.774062	-1.80225	27	11	HSPA5,EGR1,IL1B,LAMC1,IL6,PRNP,FYN,MAP2K1,MAPK1,PRKX,STIP1
KEGG_GRAFT_VERSUS_HOST_DISEASE	0.00115832	0.00553804	0.45506	-0.764932	-1.75074	24	2	IL1B,IL6
KEGG_FOCAL_ADHESION	1e-10	5.7e-09		-0.744299	-2.13459	196	90	COL5A1,THBS2,COL4A2,COL6A3,COL4A1,ITGA2,ITGA5,COL1A2,COL5A3,CAPN2,COL6A1,COL1A1,VEGFA,PRKCA,LAMA5,DOCK1,VAV2,LAMC1,VCL,ACTN1,PIP5K1C,ACTN4,ITGA6,ITGA11,ITGA3,COL6A2,ARHGAP35,EGFR,COL5A2,FLNB,CCND1,ACTB,ITGB1,TNC,PTK2,FLNA,RAPGEF1,FN1,MYLK,PIK3CB,PARVA,THBS1,GSK3B,ITGB5,PDGFRB,PAK4,CAV1,PXN,FYN,FLT1,AKT3,COL3A1,PARVB,MAP2K1,CDC42,GRB2,AKT2,ITGA1,PDPK1,PDGFC,DIAPH1,ITGA4,ITGB3,ROCK1,MYL9,LAMB1,RAP1…
KEGG_O_GLYCAN_BIOSYNTHESIS	0.00190332	0.00774924	0.45506	-0.739836	-1.7511	29	17	GALNT2,GALNT10,ST3GAL1,B4GALT5,C1GALT1C1,GALNT14,GALNT3,GALNT6,GCNT4,GALNT7,GALNT11,C1GALT1,GALNT16,GALNT1,GALNT5,GCNT1,ST3GAL2
KEGG_BIOSYNTHESIS_OF_UNSATURATED_FATTY_ACIDS	0.00341571	0.0126975	0.431708	-0.739396	-1.67242	22	11	SCD,FADS2,ELOVL5,ACOT7,FADS1,SCD5,ACOX3,HSD17B12,ELOVL6,TECR,HADHA
KEGG_ADHERENS_JUNCTION	6.68416e-08	1.63284e-06	0.704976	-0.733196	-1.95522	73	36	TGFBR2,VCL,ACTN1,SNAI2,ACTN4,PARD3,PTPRF,PTPRJ,EGFR,PTPRM,PTPN1,ACTB,SMAD3,CTNNA1,WASF2,FYN,TCF7L2,CTNND1,CREBBP,CDC42,WASF3,YES1,LMO7,IQGAP1,TCF7L1,NECTIN2,ACTG1,BAIAP2,MAPK1,RHOA,FARP2,ERBB2,NECTIN3,SRC,NECTIN1,IGF1R
KEGG_HYPERTROPHIC_CARDIOMYOPATHY_HCM	8.09767e-07	1.53856e-05	0.659444	-0.718629	-1.90831	72	24	ITGA2,ITGA5,IL6,ITGA6,ITGA11,ITGA3,TPM4,TGFB2,ACTB,ITGB1,CACNA2D1,ITGB5,DAG1,TPM1,ATP2A2,ITGA1,LMNA,ITGA4,ITGB3,TGFB1,SLC8A1,ACTG1,ITGA10,CACNG8
KEGG_ARRHYTHMOGENIC_RIGHT_VENTRICULAR_CARDIOMYOPATHY_ARVC	3.2862e-06	5.61939e-05	0.627257	-0.712178	-1.87477	68	25	ITGA2,ITGA5,ACTN1,ACTN4,ITGA6,ITGA11,ITGA3,GJA1,ACTB,ITGB1,CTNNA1,CACNA2D1,ITGB5,DAG1,TCF7L2,ATP2A2,ITGA1,LMNA,ITGA4,ITGB3,TCF7L1,SLC8A1,ACTG1,ITGA10,CACNG8
KEGG_AXON_GUIDANCE	4.07435e-10	1.74178e-08	0.814036	-0.699906	-1.95059	124	60	SEMA7A,EPHB2,PLXNA1,NRP1,DPYSL2,PLXNA2,SEMA5A,ITGB1,RGS3,PTK2,SRGAP2,ABL1,LIMK1,ABLIM3,EPHA2,GSK3B,UNC5B,NFATC2,NTN4,PAK4,EFNB2,SLIT3,FYN,NCK2,PPP3CA,SLIT2,ROBO1,CXCL12,CDC42,NFATC3,RASA1,NTNG1,PLXNB2,ROCK1,SEMA3A,GNAI2,MAPK1,RHOA,GNAI3,NFAT5,SEMA4B,CHP1,SRGAP1,ARHGEF12,ROBO2,PAK2,ROCK2,EFNA5,EFNA4,NCK1,PPP3CC,EPHB4,NFATC1,MET,EPHB1,RAC3,LRRC4C,EPHA1,PLXNC1,PPP3CB
KEGG_DILATED_CARDIOMYOPATHY	4.06743e-06	5.79608e-05	0.610527	-0.686191	-1.83912	78	25	ITGA2,ITGA5,ITGA6,ITGA11,ITGA3,TPM4,TGFB2,ACTB,ITGB1,CACNA2D1,ITGB5,DAG1,TPM1,ADCY9,ATP2A2,ITGA1,LMNA,ITGA4,ITGB3,TGFB1,SLC8A1,ACTG1,ITGA10,PRKX,CACNG8
KEGG_MTOR_SIGNALING_PATHWAY	0.000552612	0.00286353	0.477271	-0.679075	-1.71796	49	19	RPTOR,VEGFA,RPS6KA2,DDIT4,MTOR,PIK3CB,AKT3,AKT2,PDPK1,EIF4B,EIF4EBP1,MAPK1,CAB39,PIK3R2,AKT1,RPS6KA3,HIF1A,EIF4E2,BRAF
KEGG_HEMATOPOIETIC_CELL_LINEAGE	0.000218926	0.00139147	0.518848	-0.662977	-1.73115	63	13	ITGA2,IL1B,ITGA5,IL6,ITGA6,ITGA3,CSF3,IL1R1,ANPEP,ITGA1,ITGA4,CD59,ITGB3
KEGG_FC_GAMMA_R_MEDIATED_PHAGOCYTOSIS	3.73178e-06	5.79608e-05	0.627257	-0.659162	-1.78573	88	41	MYO10,ASAP2,PRKCA,DNM2,VAV2,ASAP1,PIP5K1C,LIMK1,PIK3CB,PRKCE,WASF2,MARCKS,AKT3,MAP2K1,ARPC2,CDC42,WASF3,AKT2,GSN,ARPC4,SPHK1,ARPC5,ARPC1A,MAPK1,PIKFYVE,PIK3R2,AKT1,DNM1,PLA2G4A,ARPC3,CRK,VASP,AMPH,PRKCD,PLD1,ARPC1B,DNM3,RAF1,PLA2G4B,PIK3R1,LYN
KEGG_REGULATION_OF_ACTIN_CYTOSKELETON	1e-10	5.7e-09		-0.657249	-1.88717	197	84	ITGA2,ITGA5,DOCK1,VAV2,VCL,ACTN1,PIP5K1C,ACTN4,ITGA6,ITGA11,ITGA3,MYH9,ARHGAP35,DIAPH3,EGFR,DIAPH2,ACTB,ITGB1,PTK2,GNA12,FN1,LIMK1,MYLK,SSH1,PIK3CB,ITGB5,TIAM1,PDGFRB,PAK4,WASF2,PXN,BDKRB2,MSN,MAP2K1,ARPC2,PIP4K2A,CYFIP1,CDC42,ITGA1,PDGFC,DIAPH1,ITGA4,IQGAP1,ITGB3,GSN,ARPC4,ARPC5,ARPC1A,ROCK1,MYL9,TIAM2,ARHGEF7,GNG12,ACTG1,BAIAP2,MAPK1,RHOA,RRAS2,ARHGEF6,PIKFYVE,PFN2,ITGA10,PDGFA,PIK3R2,ARHGEF1,E…
KEGG_LONG_TERM_POTENTIATION	0.000288097	0.00175945	0.498493	-0.654483	-1.7066	61	31	PRKCA,RPS6KA2,PLCB1,ITPR3,GNAQ,ITPR1,PLCB4,CAMK2D,CREBBP,MAP2K1,ITPR2,PPP3CA,CAMK2G,RAP1A,MAPK1,PRKX,CHP1,RPS6KA3,BRAF,CAMK2B,ATF4,MAP2K2,GRIN2D,CACNA1C,PRKACA,PPP3CC,PPP1CB,PPP3CB,RAF1,PPP1R12A,PRKACB
KEGG_VEGF_SIGNALING_PATHWAY	0.000136855	0.00101749	0.518848	-0.648959	-1.71181	69	31	VEGFA,PRKCA,PTK2,PIK3CB,NFATC2,PXN,AKT3,MAP2K1,PPP3CA,CDC42,PTGS2,NFATC3,MAPKAPK2,MAPK14,AKT2,SPHK1,MAPK1,NFAT5,PIK3R2,CHP1,SRC,AKT1,PLA2G4A,MAP2K2,PPP3CC,NFATC1,RAC3,PPP3CB,RAF1,PLA2G4B,PIK3R1
KEGG_RENAL_CELL_CARCINOMA	0.000143995	0.00102596	0.518848	-0.648319	-1.71012	69	35	VEGFA,TGFB2,SLC2A1,RAPGEF1,PIK3CB,PTPN11,PAK4,EPAS1,AKT3,CREBBP,MAP2K1,CDC42,GRB2,ARNT2,CUL2,AKT2,TGFB1,RAP1A,MAPK1,PIK3R2,AKT1,SOS2,HIF1A,BRAF,PAK2,ETS1,MAP2K2,JUN,FH,CRK,MET,VEGFC,ARNT,RAF1,PIK3R1
KEGG_COMPLEMENT_AND_COAGULATION_CASCADES	0.00164405	0.00720853	0.45506	-0.64653	-1.66033	54	8	SERPINE1,PLAT,THBD,TFPI,PLAU,PLAUR,BDKRB2,CD59
KEGG_ENDOMETRIAL_CANCER	0.00152051	0.00684229	0.45506	-0.64618	-1.64188	52	22	EGFR,CCND1,CTNNA1,PIK3CB,GSK3B,AKT3,TCF7L2,MAP2K1,GRB2,AKT2,PDPK1,TCF7L1,MYC,MAPK1,PIK3R2,ERBB2,AKT1,SOS2,AXIN1,BRAF,MAP2K2,MLH1
KEGG_SMALL_CELL_LUNG_CANCER	4.49218e-05	0.000404296	0.557332	-0.644984	-1.74185	84	38	COL4A2,COL4A1,ITGA2,LAMA5,LAMC1,RXRA,ITGA6,ITGA3,CCND1,ITGB1,PTK2,FN1,PIK3CB,CDK6,BCL2L1,RARB,AKT3,TRAF3,PTGS2,AKT2,APAF1,RB1,MYC,LAMB1,LAMA4,PIAS1,PIAS4,PIK3R2,AKT1,CDKN2B,LAMB3,TRAF2,PIAS3,MAX,LAMA1,LAMA3,XIAP,LAMA2
KEGG_LONG_TERM_DEPRESSION	0.00109145	0.00548935	0.45506	-0.638597	-1.66606	62	21	PRKCA,PLCB1,PRKG1,ITPR3,GNA12,GNAQ,ITPR1,PLCB4,MAP2K1,ITPR2,GNA11,CACNA1A,GNAO1,GNAI2,MAPK1,GNAI3,IGF1R,BRAF,PLA2G4A,MAP2K2,PPP2R1A
KEGG_ERBB_SIGNALING_PATHWAY	2.61016e-05	0.000278961	0.57561	-0.638097	-1.72427	86	34	PRKCA,EGFR,MTOR,PTK2,ABL1,PIK3CB,GSK3B,CAMK2D,PAK4,HBEGF,AKT3,NCK2,MAP2K1,CAMK2G,GRB2,AKT2,MYC,EIF4EBP1,MAPK1,SHC3,PIK3R2,ERBB2,SRC,AKT1,SOS2,BRAF,CAMK2B,MAP2K4,PAK2,MAP2K2,JUN,NCK1,CBL,CRK
KEGG_LEUKOCYTE_TRANSENDOTHELIAL_MIGRATION	8.67823e-06	0.000114152	0.593325	-0.636458	-1.75912	109	29	PRKCA,VAV2,VCL,ACTN1,ACTN4,ARHGAP35,MMP2,ACTB,ITGB1,PTK2,CTNNA1,PIK3CB,PTPN11,PXN,CTNND1,MSN,CXCL12,CDC42,MAPK14,ITGA4,ROCK1,MYL9,GNAI2,RAP1A,ACTG1,RHOA,GNAI3,PIK3R2,CD99
KEGG_TGF_BETA_SIGNALING_PATHWAY	0.000110575	0.000859472	0.538434	-0.636167	-1.71231	80	23	THBS2,LTBP1,TGFBR2,INHBA,BMPR2,TGFB2,SMURF2,SMAD3,THBS1,BMPR1A,ID3,ZFYVE9,CREBBP,TFDP1,SMURF1,RBL1,CUL1,TGFB1,MYC,ROCK1,ACVR1,MAPK1,RHOA
KEGG_GNRH_SIGNALING_PATHWAY	3.60535e-05	0.000342508	0.557332	-0.634393	-1.71891	89	39	MMP14,PRKCA,PLCB1,EGFR,MMP2,ITPR3,GNAQ,ITPR1,PLCB4,CAMK2D,HBEGF,MAP2K1,ITPR2,GNA11,CAMK2G,ADCY9,CDC42,GRB2,MAPK14,MAP2K6,MAPK1,PRKX,SRC,SOS2,CAMK2B,MAP2K4,ATF4,PLA2G4A,MAP2K2,JUN,MAP3K3,CACNA1C,PRKACA,ADCY6,PRKCD,PLD1,RAF1,PLA2G4B,PRKACB
KEGG_ENDOCYTOSIS	4.49661e-08	1.28153e-06	0.719513	-0.625797	-1.78541	172	63	ASAP2,GRK5,SH3KBP1,LDLR,DNM2,ASAP1,PIP5K1C,PARD3,PSD3,AGAP1,EGFR,SMURF2,DAB2,RAB31,NEDD4L,SH3GL1,AP2B1,ITCH,AP2A2,AP2A1,CHMP1B,EPN2,FLT1,HSPA8,ARAP1,EHD4,MVB12B,SMAP1,ARFGAP3,CDC42,SMURF1,ARFGAP1,CLTC,IQSEC1,PIKFYVE,RUFY1,EEA1,EHD2,WWP1,SRC,HGS,IGF1R,EHD3,PSD4,ARRB1,SMAP2,DNM1,CHMP4B,VTA1,RABEP1,STAM2,RAB11FIP1,GRK3,CHMP6,CHMP3,RAB11FIP5,VPS45,ACAP2,RAB11FIP3,RAB5C,CBL,HSPA1B,MET
KEGG_GAP_JUNCTION	0.000461167	0.00254386	0.498493	-0.621362	-1.66935	79	28	PRKCA,PLCB1,PRKG1,EGFR,GJA1,ITPR3,GNAQ,ITPR1,TUBB,PLCB4,PDGFRB,TUBA1A,LPAR1,MAP2K1,ITPR2,GNA11,ADCY9,MAP2K5,GRB2,PDGFC,GNAI2,MAPK1,GNAI3,PDGFA,PRKX,SRC,SOS2,TUBB6
KEGG_TIGHT_JUNCTION	1.08031e-05	0.000123155	0.593325	-0.620033	-1.72181	119	42	PRKCA,ACTN1,ACTN4,PARD3,MYH9,EXOC4,CASK,ACTB,MAGI1,CTNNA1,PRKCE,ASH1L,CTTN,AMOTL1,AKT3,EPB41,MAP3K20,PPP2R2D,CDC42,YES1,EPB41L3,AKT2,MAGI2,MYL9,GNAI2,ACTG1,RHOA,RRAS2,SYMPK,GNAI3,EPB41L2,MPP5,SRC,MYH10,AKT1,MRAS,CLDN14,PATJ,PPP2R2C,PPP2R1A,CSNK2A1,OCLN
KEGG_FC_EPSILON_RI_SIGNALING_PATHWAY	0.0023367	0.00908125	0.431708	-0.614253	-1.61698	68	25	PRKCA,VAV2,PIK3CB,PRKCE,FYN,AKT3,MAP2K1,GRB2,MAPK14,AKT2,PDPK1,MAP2K6,MAPK1,PIK3R2,AKT1,SOS2,MAP2K4,PLA2G4A,MAP2K2,RAC3,PRKCD,RAF1,PLA2G4B,PIK3R1,LYN
KEGG_VASCULAR_SMOOTH_MUSCLE_CONTRACTION	0.000157373	0.00107643	0.518848	-0.606609	-1.66781	103	42	PRKCA,CALD1,PLCB1,PRKG1,ITPR3,GNA12,MYLK,EDNRA,PRKCE,KCNMA1,GNAQ,ITPR1,PLCB4,ADORA2B,MAP2K1,ITPR2,GNA11,ADCY9,ACTA2,ROCK1,MYL9,ACTG2,MAPK1,RHOA,ARHGEF11,PRKX,ARHGEF1,MYLK2,ARHGEF12,BRAF,PLA2G4A,MAP2K2,ROCK2,CACNA1C,PRKACA,PPP1CB,ADCY6,PRKCD,RAF1,PLA2G4B,PPP1R12A,PRKACB
KEGG_WNT_SIGNALING_PATHWAY	1.00406e-05	0.000122639	0.593325	-0.600831	-1.69008	138	56	PRKCA,SFRP1,PLCB1,DAAM2,FZD8,CTBP2,TBL1X,CCND1,WNT5A,LRP5,SMAD3,PPP2R5E,WNT5B,GSK3B,PRICKLE2,NFATC2,PLCB4,CAMK2D,BTRC,TCF7L2,CTBP1,FBXW11,CREBBP,PPP3CA,CAMK2G,LRP6,NFATC3,CUL1,TCF7L1,MYC,ROCK1,PPP2R5C,RHOA,PPARD,FZD6,NFAT5,PRKX,CHP1,DVL1,AXIN1,CAMK2B,FZD1,VANGL1,CTNNBIP1,ROCK2,JUN,PRKACA,PPP2R1A,CSNK2A1,PPP3CC,NFATC1,CSNK1A1,DKK2,RAC3,FZD4,APC
KEGG_CELL_ADHESION_MOLECULES_CAMS	0.000102634	0.000835734	0.538434	-0.595998	-1.65557	118	31	SDC1,ITGA6,PTPRF,VCAN,PTPRM,ITGB1,CDH4,ALCAM,CD276,NFASC,GLG1,NEGR1,MPZL1,PDCD1LG2,SDC2,NEO1,ITGA4,NECTIN2,SDC3,NLGN1,CD99,NECTIN3,CADM3,NRXN3,NECTIN1,CLDN14,NLGN2,OCLN,CDH2,VCAM1,ITGB8
KEGG_PANCREATIC_CANCER	0.00309561	0.0117633	0.431708	-0.593148	-1.56929	70	23	TGFBR2,VEGFA,EGFR,TGFB2,CCND1,SMAD3,PIK3CB,CDK6,BCL2L1,AKT3,MAP2K1,CDC42,AKT2,JAK1,RB1,TGFB1,MAPK1,RALB,ARHGEF6,PIK3R2,ERBB2,AKT1,BRAF
KEGG_T_CELL_RECEPTOR_SIGNALING_PATHWAY	0.000456338	0.00254386	0.498493	-0.591535	-1.61677	97	37	DLG1,VAV2,PIK3CB,GSK3B,NFATC2,PAK4,FYN,AKT3,MAP3K14,NCK2,MAP2K1,PPP3CA,CDC42,GRB2,NFATC3,FOS,MAPK14,AKT2,PDPK1,MAPK1,RHOA,NFAT5,PIK3R2,CHP1,AKT1,SOS2,PAK2,MAP2K2,JUN,NCK1,PPP3CC,CBL,NFATC1,BCL10,PPP3CB,RAF1,PIK3R1
KEGG_CHEMOKINE_SIGNALING_PATHWAY	3.23425e-05	0.000325327	0.557332	-0.586389	-1.66038	152	58	CXCL8,GRK5,VAV2,PARD3,PREX1,PLCB1,CXCL2,CXCL1,PTK2,CXCL3,PIK3CB,GNB1,GSK3B,PLCB4,TIAM1,CCL2,PXN,AKT3,MAP2K1,GNG2,CXCL12,ADCY9,CDC42,GRB2,AKT2,ROCK1,TIAM2,GNAI2,RAP1A,GNG12,MAPK1,RHOA,GNAI3,PRKX,SHC3,PIK3R2,AKT1,SOS2,ARRB1,BRAF,ROCK2,JAK2,GRK3,PRKACA,CCR1,CRK,ADCY6,PRKCD,STAT5B,RAF1,CCL20,PIK3R1,PRKACB,LYN,BCAR1,CXCL14,ADCY3,CXCL9
KEGG_PATHWAYS_IN_CANCER	1.15502e-09	3.95016e-08	0.788187	-0.586032	-1.72817	309	102	COL4A2,CXCL8,COL4A1,ITGA2,TGFBR2,VEGFA,PRKCA,LAMA5,LAMC1,RXRA,IL6,ITGA6,ITGA3,HSP90B1,EGFR,MMP2,FZD8,CTBP2,TGFB2,CCND1,ITGB1,MTOR,WNT5A,PTK2,GLI2,SLC2A1,SMAD3,FN1,CTNNA1,ABL1,PIK3CB,WNT5B,CDK6,GSK3B,PDGFRB,BCL2L1,RARB,EPAS1,AKT3,TCF7L2,CTBP1,CREBBP,BCR,PPARG,MAP2K1,TRAF3,SUFU,TFG,CDC42,MECOM,PTGS2,GRB2,ARNT2,FOS,CUL2,AKT2,JAK1,RB1,MSH3,TGFB1,CCDC6,TCF7L1,MYC,MMP1,LAMB1,LAMA4,MAPK1,RHOA,RALB,PPARD…
KEGG_MAPK_SIGNALING_PATHWAY	1.94543e-07	4.15836e-06	0.690132	-0.578167	-1.67907	239	80	NR4A1,MAP4K4,IL1B,TGFBR2,PRKCA,DUSP1,DUSP5,RPS6KA2,EGFR,FLNB,TGFB2,FLNA,GNA12,TAOK1,DUSP6,NF1,CACNA2D1,DUSP4,NFATC2,PDGFRB,MAP3K5,SRF,HSPA8,AKT3,IL1R1,MAP3K14,MAP2K1,PPP3CA,MAP3K20,MAP2K5,CDC42,MECOM,GRB2,MAPKAPK2,FOS,MAPK14,AKT2,RASA1,CACNA1A,TGFB1,MYC,MAPK8IP3,MAP2K6,RAP1A,GNG12,MAPK1,RRAS2,STK3,PDGFA,PRKX,CACNG8,CHP1,NGF,AKT1,RPS6KA3,SOS2,MRAS,TRAF2,ARRB1,BRAF,TAOK3,MAX,MAP2K4,ATF4,PLA2G4A,MAP…
KEGG_MELANOGENESIS	0.00187804	0.00774924	0.45506	-0.56928	-1.54248	89	32	PRKCA,PLCB1,FZD8,CREB3L1,WNT5A,WNT5B,GNAQ,GSK3B,PLCB4,CAMK2D,TCF7L2,CREB3L2,CREBBP,MAP2K1,CAMK2G,ADCY9,TCF7L1,GNAO1,GNAI2,MAPK1,FZD6,GNAI3,PRKX,DVL1,CAMK2B,FZD1,EDN1,MAP2K2,PRKACA,EDNRB,FZD4,ADCY6
KEGG_INSULIN_SIGNALING_PATHWAY	0.000495198	0.00264622	0.477271	-0.562875	-1.56784	123	39	RPTOR,PYGB,HK2,PTPRF,ACACA,PTPN1,MTOR,RAPGEF1,PRKAR1B,PIK3CB,FASN,GSK3B,HK1,AKT3,SREBF1,MAP2K1,PHKB,GRB2,PDE3A,SOCS3,PRKAR2A,AKT2,PDPK1,PPP1R3B,EIF4EBP1,MAPK1,PRKX,SHC3,PIK3R2,AKT1,PPP1R3C,SOS2,EIF4E2,BRAF,MAP2K2,PRKACA,CBL,CRK,PPP1CB
KEGG_NEUROTROPHIN_SIGNALING_PATHWAY	0.00223601	0.00889204	0.431708	-0.546081	-1.51658	120	41	SH2B3,RPS6KA2,MAGED1,RAPGEF1,ABL1,PIK3CB,PTPN11,GSK3B,CAMK2D,MAP3K5,YWHAG,AKT3,MAP2K1,CAMK2G,MAP2K5,CDC42,YWHAE,GRB2,MAPKAPK2,MAPK14,AKT2,PDPK1,NTRK3,ARHGDIB,RAP1A,MAPK1,RHOA,SHC3,PIK3R2,NGF,AKT1,RPS6KA3,SOS2,BRAF,CAMK2B,ATF4,MAP2K2,JUN,MAP3K3,CRK,IRAK2
KEGG_CYTOKINE_CYTOKINE_RECEPTOR_INTERACTION	0.000318113	0.00187577	0.498493	-0.539823	-1.54869	192	28	CXCL8,LIF,IL1B,TGFBR2,VEGFA,INHBA,IL6,CXCL2,EGFR,BMPR2,TGFB2,CXCL1,CXCL3,CSF3,BMPR1A,PDGFRB,TNFSF4,OSMR,CCL2,FLT1,IL1R1,CXCL12,IL1RAP,PDGFC,TGFB1,ACVR1,IL26,PDGFA
KEGG_CALCIUM_SIGNALING_PATHWAY	0.0011659	0.00553804	0.45506	-0.52862	-1.49875	155	54	PRKCA,PLCB1,EGFR,ITPR3,PDE1C,MYLK,EDNRA,PLCE1,GNAQ,ITPR1,PLCB4,CAMK2D,PDGFRB,ADORA2B,BDKRB2,ITPR2,PPP3CA,GNA11,CAMK2G,ADCY9,ATP2B4,ATP2A2,PHKB,CACNA1A,SPHK1,OXTR,ITPKB,SLC8A1,NTSR1,PRKX,ERBB2,CHP1,PTGFR,MYLK2,CAMK2B,GRIN2D,CACNA1C,PRKACA,PPP3CC,EDNRB,PLCZ1,PPP3CB,PRKACB,HTR7,ADCY3,VDAC1,ATP2A1,GRIN2A,ATP2B1,PHKA2,PHKA1,CAMK4,HTR2C,F2R

## Sheet: upregulated pathways
RNA-Seq Analysis - free MTM_vs_control
pathway	pval	padj	log2err	ES	NES	totalGeneCount	diffGeneCount	diffGeneList
KEGG_RNA_POLYMERASE	0.00177175	0.00757423	0.45506	0.611666	1.83081	29	19	POLR1E,POLR2D,POLR1B,POLR2L,POLR3K,POLR3C,POLR2K,POLR2I,POLR2G,POLR3G,POLR2J,POLR2E,POLR2H,POLR2A,POLR1C,POLR2F,POLR3F,POLR1D,POLR2C
KEGG_BASE_EXCISION_REPAIR	0.00122558	0.00566415	0.45506	0.610852	1.9332	35	17	UNG,NEIL3,OGG1,SMUG1,POLE3,PARP2,HMGB1,APEX2,POLD3,MUTYH,NTHL1,MBD4,PARP3,POLD2,POLE4,POLL,NEIL1
KEGG_RIBOSOME	5.72168e-05	0.000489204	0.557332	0.51304	1.85726	85	66	UBA52,RPL15,RPS28,RPL24,RPL32,RPL28,RPL8,RPS4X,RPL29,RPL4,RPL7A,RPLP1,RPL30,RPS13,RPL5,RPL37A,RPL18,RPS16,RPL35,RPL26,RPL38,RPL23,RPS3A,RPL17,RPS23,RPL23A,RPL19,RPS29,RPL27A,RPS5,RPL18A,RPS26,RPS24,RPL35A,RPL37,RPL41,RPS27,RPSA,RPL21,RPS10,FAU,RPL9,RPS15A,RPL36,RPLP2,RPS19,RPS17,RPS27A,RPL14,RPS11,RPS21,RPS7,RPLP0,RPL36A,RPS20,RPS27L,RPS15,RPL13A,RPL31,RPL11,RPL13,RPS6,RPL39,RPL7,RPL27,RPL26L1
